# Supplementary material for: Poly[[triaqua­(μ3-4-oxidopyridine-2,6-dicarboxyl­ato)terbium(III)] monohydrate]
Source: Acta Crystallogr Sect E Struct Rep Online. 2011 Feb 23;67(Pt 3):m357–8. doi: 10.1107/S1600536811005447 (PMC3052142; doi:10.1107/S1600536811005447)
Supplement: Supplementary file 2 [file e-67-0m357-Isup2.hkl]

# 
# h,k,l, Fc-squared, Fo-squared, sigma(Fo-squared) and status flag 
# 
data_I
_shelx_title ' P21n in P2(1)/n' 
_shelx_refln_list_code          4 
_shelx_F_calc_maximum      271.09 
_exptl_crystal_F_000       784.00 
_reflns_d_resolution_high  0.8255 
 
loop_ 
 _symmetry_equiv_pos_as_xyz 
 'x, y, z' 
 '-x+1/2, y+1/2, -z+1/2' 
 '-x, -y, -z' 
 'x-1/2, -y-1/2, z-1/2' 
 
_cell_length_a     9.9533 
_cell_length_b     7.5454 
_cell_length_c    15.4611 
_cell_angle_alpha  90.000 
_cell_angle_beta  105.126 
_cell_angle_gamma  90.000 
 
_shelx_F_squared_multiplier     1.000 
 
loop_ 
 _refln_index_h 
 _refln_index_k 
 _refln_index_l 
 _refln_F_squared_calc 
 _refln_F_squared_meas 
 _refln_F_squared_sigma 
 _refln_observed_status 
   2   0   0    40469.96    36660.83   1690.32 o 
   4   0   0    26587.02    27469.67   1444.19 o 
   6   0   0    20924.27    20833.96    512.05 o 
   8   0   0    26679.42    26911.93    819.45 o 
  10   0   0    18635.12    18275.90    829.84 o 
   1   1   0    17807.43    19593.27    833.75 o 
   2   1   0       31.66       55.23      3.67 o 
   3   1   0      961.28      861.09     17.70 o 
   4   1   0     2517.23     2652.50     49.52 o 
   5   1   0     4599.19     4656.02     84.82 o 
   6   1   0     1261.56     1264.70     27.65 o 
   7   1   0     4072.54     3984.03     93.80 o 
   8   1   0      107.29      106.54     12.89 o 
   9   1   0     3783.91     4026.19    117.21 o 
  10   1   0      165.72      146.67     22.31 o 
  11   1   0     3076.68     3094.57    229.51 o 
   0   2   0    18116.65    18321.39    475.94 o 
   1   2   0    28074.39    29088.05    544.19 o 
   2   2   0    38882.21    43061.67   2198.43 o 
   3   2   0      133.89      128.82      7.62 o 
   4   2   0    19090.59    19453.17    370.27 o 
   5   2   0      267.10      321.48      9.67 o 
   6   2   0     7973.42     8134.87    161.04 o 
   7   2   0      657.33      731.12     26.48 o 
   8   2   0     5950.95     6139.62    168.07 o 
   9   2   0      220.84      229.18     19.26 o 
  10   2   0     3396.39     3589.90    151.97 o 
  11   2   0       14.45        1.31     17.51 o 
   1   3   0    20958.60    20814.06    359.47 o 
   2   3   0     9602.01    10162.04    177.75 o 
   3   3   0    28535.08    30084.77    990.57 o 
   4   3   0       18.03       27.10      7.13 o 
   5   3   0    22755.58    23191.55    442.19 o 
   6   3   0       12.81       29.31     14.13 o 
   7   3   0    27237.54    27483.88    680.91 o 
   8   3   0        7.23       14.57      8.42 o 
   9   3   0     8336.28     8835.41    291.12 o 
  10   3   0       37.81       58.63     18.83 o 
   0   4   0     8638.51     9148.40    228.90 o 
   1   4   0       85.17       91.44      4.89 o 
   2   4   0      351.21      357.43     23.31 o 
   3   4   0     2353.02     2549.99     62.53 o 
   4   4   0     2554.93     2694.75     66.23 o 
   5   4   0       62.97       64.89      7.53 o 
   6   4   0     1791.38     1821.11     60.11 o 
   7   4   0      213.98      217.77     18.28 o 
   8   4   0     1626.23     1569.57     57.13 o 
   9   4   0        5.91       33.58     14.20 o 
  10   4   0      468.68      494.26    100.54 o 
   1   5   0     7482.60     7566.07    149.69 o 
   2   5   0      234.55      214.25     12.42 o 
   3   5   0    12632.12    12843.63    280.03 o 
   4   5   0      184.98      172.98     13.33 o 
   5   5   0    10940.98    10956.31    279.84 o 
   6   5   0      326.28      359.88     39.92 o 
   7   5   0     8678.27     8646.58    231.51 o 
   8   5   0      370.48      345.74     39.01 o 
   9   5   0     5164.38     5135.29    185.39 o 
   0   6   0    19212.19    20208.70    609.23 o 
   1   6   0        7.83        9.58      7.02 o 
   2   6   0    21630.97    22163.19    546.71 o 
   3   6   0       74.57       84.20     10.15 o 
   4   6   0    10429.69    10622.98    237.09 o 
   5   6   0      167.04      164.05     13.54 o 
   6   6   0    10362.70    10732.19    282.82 o 
   7   6   0        2.55        6.30      9.73 o 
   8   6   0     8974.48     8878.09    241.50 o 
   1   7   0      419.37      446.02     26.23 o 
   2   7   0       37.31       46.29     11.19 o 
   3   7   0        0.93       10.21     10.11 o 
   4   7   0       70.06       60.49     12.66 o 
   5   7   0      261.79      211.74     27.20 o 
   6   7   0       47.35       31.83     12.41 o 
   7   7   0      422.89      444.43     51.48 o 
   0   8   0    10383.98    10948.76    495.70 o 
   1   8   0       17.28        9.35     12.34 o 
   2   8   0     7347.35     7425.22    345.68 o 
   3   8   0       10.59       -4.80      8.90 o 
   4   8   0     5944.37     5879.39    186.28 o 
   5   8   0      142.08      145.07     24.46 o 
   1   9   0     4471.71     4463.75    162.46 o 
   2   9   0       50.07       47.31     18.18 o 
 -11   0   1      653.02      613.59     60.22 o 
  -9   0   1       14.44       34.59     17.52 o 
  -7   0   1      564.26      573.15     29.68 o 
  -5   0   1     8366.32     8596.02    214.71 o 
  -3   0   1     1724.95     1843.78     48.48 o 
  -1   0   1      312.38      494.13     24.51 o 
   1   0   1     1265.60     1393.36     35.53 o 
   3   0   1     3738.40     4008.67    166.13 o 
   5   0   1      298.86      295.81     21.67 o 
   7   0   1       80.83       90.58      9.69 o 
   9   0   1        0.14       19.26     15.32 o 
  11   0   1       26.46       15.76     20.14 o 
 -11   1   1    11354.28    10810.61    362.37 o 
 -10   1   1      403.97      368.08     43.30 o 
  -9   1   1    16350.10    16299.76    417.93 o 
  -8   1   1        0.95        4.92      6.40 o 
  -7   1   1    19506.55    19707.40    378.83 o 
  -6   1   1     1843.60     1921.96     38.76 o 
  -5   1   1    44662.16    45055.13    849.81 o 
  -4   1   1     3542.10     4091.87     73.95 o 
  -3   1   1    20663.77    21771.10    428.29 o 
  -2   1   1      487.80      597.50     18.44 o 
  -1   1   1    73488.50    68802.13   1664.36 o 
   0   1   1      815.79      887.67     23.59 o 
   1   1   1    53455.49    49995.25   2424.85 o 
   2   1   1    11800.03    11993.79    227.73 o 
   3   1   1    43558.08    42243.94   1212.08 o 
   4   1   1       25.28       31.82      4.52 o 
   5   1   1    24233.08    24371.18    445.78 o 
   6   1   1       19.88       14.95      3.51 o 
   7   1   1    23616.06    23551.37    507.35 o 
   8   1   1        1.30       -5.25      6.06 o 
   9   1   1    15348.92    15469.01    398.83 o 
  10   1   1       42.57       35.24     14.08 o 
  11   1   1     5570.24     5735.13    206.64 o 
 -11   2   1        3.05        0.99     12.51 o 
 -10   2   1     5345.57     5523.87    156.98 o 
  -9   2   1        2.19        8.28      7.68 o 
  -8   2   1    10879.40    10998.87    286.84 o 
  -7   2   1      688.59      748.43     25.91 o 
  -6   2   1    27140.31    28136.25    602.62 o 
  -5   2   1      158.83      201.94      8.56 o 
  -4   2   1    18683.85    18846.56    326.05 o 
  -3   2   1       36.55       40.74      2.81 o 
  -2   2   1    15100.70    15793.80    314.70 o 
  -1   2   1      180.95      224.86     10.62 o 
   0   2   1    17246.82    18575.11    348.86 o 
   1   2   1     3109.85     3549.22     78.31 o 
   2   2   1    55684.36    57322.93   3566.27 o 
   3   2   1     4769.93     5065.31     99.97 o 
   4   2   1    18009.53    18362.23    350.37 o 
   5   2   1       99.57      109.97      6.77 o 
   6   2   1     9921.81    10100.26    198.24 o 
   7   2   1        1.75        4.20      5.09 o 
   8   2   1     9327.80     9522.87    215.45 o 
   9   2   1      180.37      157.16     16.80 o 
  10   2   1     8171.33     8497.69    281.45 o 
  11   2   1       20.29       35.03     24.96 o 
 -11   3   1      435.61      507.31     68.47 o 
 -10   3   1       30.00       34.88     19.27 o 
  -9   3   1     1420.00     1376.41     64.40 o 
  -8   3   1      643.54      622.55     37.54 o 
  -7   3   1      121.07      154.90     15.56 o 
  -6   3   1      123.02      138.82     10.53 o 
  -5   3   1        8.86       47.15     10.23 o 
  -4   3   1      398.20      423.50     18.95 o 
  -3   3   1    12862.92    14205.81    270.90 o 
  -2   3   1     2732.89     3043.58     56.30 o 
  -1   3   1      290.82      284.29     10.32 o 
   0   3   1     2953.36     3097.57     62.12 o 
   1   3   1     2697.26     2983.91     60.54 o 
   2   3   1      470.94      550.17     17.42 o 
   3   3   1       11.53       41.56      5.23 o 
   4   3   1       73.91      104.46      8.04 o 
   5   3   1     1707.05     1785.87     63.60 o 
   6   3   1     1239.90     1212.50     34.95 o 
   7   3   1      232.19      276.17     19.25 o 
   8   3   1       58.04       59.35     12.14 o 
   9   3   1      384.47      464.50     35.99 o 
  10   3   1      107.42      115.54     21.21 o 
 -10   4   1     8309.68     8360.59    281.43 o 
  -9   4   1      254.08      186.50     23.54 o 
  -8   4   1    17054.71    17196.91    437.45 o 
  -7   4   1       60.47       61.21     11.42 o 
  -6   4   1    16457.14    16347.09    412.88 o 
  -5   4   1      434.96      496.21     61.74 o 
  -4   4   1    17971.19    18569.77    459.68 o 
  -3   4   1      213.78      216.18     15.96 o 
  -2   4   1    25343.03    25642.42    443.62 o 
  -1   4   1       91.03       92.20      5.47 o 
   0   4   1    33295.03    33517.55    577.72 o 
   1   4   1       50.18       47.29      5.75 o 
   2   4   1    43085.55    44495.54   1054.76 o 
   3   4   1     3930.77     4023.42     93.52 o 
   4   4   1    11467.82    11706.23    254.98 o 
   5   4   1       17.74       21.44      5.43 o 
   6   4   1    16524.45    16906.25    426.54 o 
   7   4   1      183.64      172.26     16.66 o 
   8   4   1    10631.63    10686.09    280.31 o 
   9   4   1        1.25       -6.15     10.78 o 
  10   4   1     8494.39     8623.53    290.70 o 
  -9   5   1     6497.26     6512.39    256.27 o 
  -8   5   1      366.79      324.41     24.13 o 
  -7   5   1     4385.00     4522.70    130.29 o 
  -6   5   1        1.65       -3.03      9.81 o 
  -5   5   1     7811.26     7654.05    173.20 o 
  -4   5   1      608.23      646.19     25.21 o 
  -3   5   1     9336.65     9586.46    211.99 o 
  -2   5   1      240.43      323.48     15.10 o 
  -1   5   1     6709.08     6922.54    137.62 o 
   0   5   1       28.26       27.04      5.59 o 
   1   5   1    18508.12    18678.00    356.66 o 
   2   5   1      315.53      327.56     15.46 o 
   3   5   1    12897.79    12699.11    277.02 o 
   4   5   1     1674.95     1656.52     46.19 o 
   5   5   1     7818.12     7678.15    173.99 o 
   6   5   1       81.25       86.49     14.60 o 
   7   5   1     7802.80     7639.53    207.42 o 
   8   5   1        0.21       22.55     15.01 o 
   9   5   1     4900.01     4819.02    176.56 o 
  -8   6   1      598.94      601.63     40.11 o 
  -7   6   1       33.10       61.04     13.59 o 
  -6   6   1     3106.71     3174.59     98.86 o 
  -5   6   1        0.51       32.22     25.45 o 
  -4   6   1     1945.18     1987.89     55.24 o 
  -3   6   1      214.23      187.59     16.02 o 
  -2   6   1     2669.20     2626.59     78.99 o 
  -1   6   1      408.46      444.70     23.23 o 
   0   6   1     1933.19     2061.14     55.06 o 
   1   6   1       47.75       50.13     10.79 o 
   2   6   1     1518.75     1558.38     44.99 o 
   3   6   1      827.64      803.28     33.76 o 
   4   6   1     6586.92     6291.72    146.41 o 
   5   6   1       26.02       33.07      9.17 o 
   6   6   1     1288.32     1371.54     65.22 o 
   7   6   1        1.74       -6.43     10.06 o 
   8   6   1      560.31      550.99     43.05 o 
  -7   7   1     7276.56     7441.52    206.42 o 
  -6   7   1        0.13        1.87     12.71 o 
  -5   7   1     9107.68     9475.51    307.54 o 
  -4   7   1        7.30       14.03      8.86 o 
  -3   7   1    12073.26    12126.18    392.79 o 
  -2   7   1       14.09       17.43      9.05 o 
  -1   7   1    13907.16    14014.20    871.30 o 
   0   7   1      620.81      609.91     37.15 o 
   1   7   1    15842.42    16628.38    417.30 o 
   2   7   1       88.40       84.27     13.46 o 
   3   7   1    10591.60    10339.39    268.10 o 
   4   7   1       40.25       31.18     11.99 o 
   5   7   1    15967.77    15875.08    408.86 o 
   6   7   1       46.97       56.36     14.25 o 
   7   7   1     7663.53     7871.44    218.59 o 
  -5   8   1      479.35      393.65     35.39 o 
  -4   8   1     2069.09     2268.05    171.06 o 
  -3   8   1        1.13        8.42     12.77 o 
  -2   8   1     2327.74     2230.66     91.78 o 
  -1   8   1        0.42      -14.57      9.89 o 
   0   8   1     3298.10     3166.34    120.68 o 
   1   8   1       77.61       68.92     17.62 o 
   2   8   1     1977.84     1851.50     99.19 o 
   3   8   1        0.36       -3.41      8.90 o 
   4   8   1     1210.93     1215.94     49.86 o 
   5   8   1      373.31      293.85     32.72 o 
  -2   9   1       17.10       27.94     15.58 o 
  -1   9   1     2567.82     2614.68    107.09 o 
   0   9   1      183.31      181.15     26.01 o 
   1   9   1     1106.33     1120.16     60.09 o 
 -10   0   2    13349.46    13764.20    635.61 o 
  -8   0   2    24889.40    24389.52    748.99 o 
  -6   0   2    46818.92    45746.30   1111.09 o 
  -4   0   2    40792.06    39734.93    962.99 o 
  -2   0   2    41333.72    43572.33   2225.91 o 
   0   0   2    39818.33    38482.32   2737.69 o 
   2   0   2    33399.47    35453.88   1878.97 o 
   4   0   2    34280.88    34245.02   2111.23 o 
   6   0   2    19837.34    19708.98    558.55 o 
   8   0   2    22649.41    22205.47    989.80 o 
  10   0   2    16170.64    17336.53    788.66 o 
 -11   1   2     2130.41     2115.81    116.16 o 
 -10   1   2      111.54      114.13     15.63 o 
  -9   1   2     3537.04     3592.49    106.31 o 
  -8   1   2      297.66      331.58     20.36 o 
  -7   1   2     5057.91     5111.89    118.40 o 
  -6   1   2     1493.35     1595.87     37.00 o 
  -5   1   2     5369.26     5206.06     93.91 o 
  -4   1   2        0.98       13.64      4.03 o 
  -3   1   2     9827.20     9424.02    292.07 o 
  -2   1   2       80.36       99.51      7.58 o 
  -1   1   2     8280.18     8742.34    151.31 o 
   0   1   2     1067.02     1153.60     23.49 o 
   1   1   2    16792.78    16681.22    357.87 o 
   2   1   2     2068.50     2022.13     41.18 o 
   3   1   2    21515.16    22249.23    641.66 o 
   4   1   2     4037.16     4303.37     78.30 o 
   5   1   2     4230.80     4307.41     79.53 o 
   6   1   2      472.63      505.27     16.26 o 
   7   1   2     1779.73     1814.64     59.04 o 
   8   1   2       35.34       29.36      8.94 o 
   9   1   2     4469.82     4488.06    130.86 o 
  10   1   2       55.55       53.71     16.41 o 
  11   1   2     2388.28     2381.87    102.42 o 
 -11   2   2        6.99        8.96     12.47 o 
 -10   2   2     5565.12     5577.24    158.18 o 
  -9   2   2       24.92       33.98      9.78 o 
  -8   2   2     6560.85     6866.70    214.61 o 
  -7   2   2      205.55      236.38     13.70 o 
  -6   2   2    10058.79    10406.94    229.50 o 
  -5   2   2      107.17       95.02      4.73 o 
  -4   2   2    33939.14    36765.09   1104.84 o 
  -3   2   2      756.24      790.48     17.10 o 
  -2   2   2    10251.68    10588.85    184.37 o 
  -1   2   2     1182.30     1210.26     25.76 o 
   0   2   2     4430.90     4392.89     95.29 o 
   1   2   2     2314.68     2413.70     48.40 o 
   2   2   2     6145.23     5722.86    111.65 o 
   3   2   2     1102.65     1087.29     27.54 o 
   4   2   2    15856.46    15882.38    276.01 o 
   5   2   2       19.92       21.37      5.44 o 
   6   2   2    10428.10    10457.05    205.17 o 
   7   2   2      510.30      506.17     20.86 o 
   8   2   2     6926.30     6922.24    160.55 o 
   9   2   2      171.47      199.81     23.59 o 
  10   2   2     3646.94     4010.77    147.39 o 
 -11   3   2     8900.25     9484.54    315.66 o 
 -10   3   2       34.50       43.72     14.71 o 
  -9   3   2    15082.60    15614.22    492.16 o 
  -8   3   2       10.75        8.72      7.33 o 
  -7   3   2    18301.17    18273.56    397.86 o 
  -6   3   2        4.96        7.91      4.36 o 
  -5   3   2    21063.63    21523.76    460.34 o 
  -4   3   2       35.75       50.00      7.50 o 
  -3   3   2    39075.48    42702.14   1189.03 o 
  -2   3   2       17.18       23.48      3.05 o 
  -1   3   2    32423.72    33798.44    914.21 o 
   0   3   2      878.15      937.52     19.77 o 
   1   3   2    59563.71    64026.49   2024.83 o 
   2   3   2      372.47      384.98     13.82 o 
   3   3   2    40584.56    43019.64   1379.23 o 
   4   3   2      259.09      268.34     10.25 o 
   5   3   2    23229.90    23424.98    613.79 o 
   6   3   2      256.38      266.98     13.84 o 
   7   3   2    18231.92    18595.78    467.27 o 
   8   3   2      155.59      157.68     16.18 o 
   9   3   2    11827.99    12242.80    394.04 o 
  10   3   2       85.99       88.23     31.98 o 
 -10   4   2      519.37      577.23     42.82 o 
  -9   4   2       63.50       38.67     14.63 o 
  -8   4   2      380.55      394.23     25.66 o 
  -7   4   2        1.85        0.86      6.56 o 
  -6   4   2     1249.14     1207.83     43.86 o 
  -5   4   2       53.80       58.65      6.87 o 
  -4   4   2     3424.77     3467.22     72.63 o 
  -3   4   2     2837.25     2971.19     56.66 o 
  -2   4   2     2417.68     2461.02     47.81 o 
  -1   4   2      158.94      175.48      7.85 o 
   0   4   2     1195.43     1197.94     27.53 o 
   1   4   2        1.65       13.13      4.69 o 
   2   4   2     3881.23     4164.75     95.85 o 
   3   4   2      912.16      965.58     30.22 o 
   4   4   2     1494.90     1492.95     40.87 o 
   5   4   2       71.95       74.04      8.92 o 
   6   4   2     1223.37     1247.40     40.50 o 
   7   4   2       74.25       72.35     12.73 o 
   8   4   2      815.10      872.74     39.27 o 
   9   4   2       17.31       -0.89     12.03 o 
  10   4   2      823.58      761.12     48.64 o 
 -10   5   2       39.31       36.79     16.40 o 
  -9   5   2     5120.74     5368.65    190.81 o 
  -8   5   2      234.51      232.49     20.52 o 
  -7   5   2    12030.28    12480.04    322.87 o 
  -6   5   2      109.79      110.46     13.79 o 
  -5   5   2     6973.24     7351.64    195.01 o 
  -4   5   2      343.55      353.71     23.46 o 
  -3   5   2     7811.57     7698.08    172.32 o 
  -2   5   2     2294.47     2416.49     53.46 o 
  -1   5   2    14695.82    15454.61    296.22 o 
   0   5   2      460.07      471.15     15.80 o 
   1   5   2    19041.02    19343.74    478.54 o 
   2   5   2        0.41        1.71      4.26 o 
   3   5   2    18132.23    17970.61    446.99 o 
   4   5   2      492.67      487.16     20.14 o 
   5   5   2     9411.79     9350.92    209.19 o 
   6   5   2      109.97      104.58     14.15 o 
   7   5   2     7070.21     7101.58    194.07 o 
   8   5   2       13.31        9.54      9.89 o 
   9   5   2     3394.37     3455.37    109.36 o 
  -9   6   2       18.05        9.73     13.61 o 
  -8   6   2     8764.80     9180.76    247.00 o 
  -7   6   2       20.81       18.75     10.01 o 
  -6   6   2    13618.34    14187.96    364.78 o 
  -5   6   2        9.88       16.54      8.50 o 
  -4   6   2    16786.64    17094.83    370.84 o 
  -3   6   2       41.49       32.50      9.12 o 
  -2   6   2     9144.31     9494.17    243.91 o 
  -1   6   2      394.58      403.14     18.30 o 
   0   6   2    13149.81    13264.74    333.38 o 
   1   6   2      265.49      274.74     20.39 o 
   2   6   2    15752.96    15607.08    339.85 o 
   3   6   2      648.13      607.96     27.38 o 
   4   6   2    19224.90    19183.28    416.07 o 
   5   6   2        2.27       -5.92      5.56 o 
   6   6   2     7334.54     7468.88    204.11 o 
   7   6   2       14.85       27.76     12.55 o 
   8   6   2     6941.05     6751.05    191.35 o 
  -7   7   2      279.97      264.01     30.31 o 
  -6   7   2     1125.73     1022.78     54.86 o 
  -5   7   2      169.28      156.48     26.74 o 
  -4   7   2       50.44       67.09     12.37 o 
  -3   7   2        5.97       10.92     10.03 o 
  -2   7   2        0.54       -4.44      7.14 o 
  -1   7   2      100.28       66.12     16.88 o 
   0   7   2      188.47      223.14     23.40 o 
   1   7   2      244.54      235.68     19.86 o 
   2   7   2        2.27       -7.95      7.15 o 
   3   7   2      106.80      150.44     16.63 o 
   4   7   2      174.66      170.78     17.14 o 
   5   7   2       24.74       35.53     10.74 o 
   6   7   2        0.46        2.25     10.36 o 
   7   7   2        6.07       24.09     14.01 o 
  -5   8   2       33.29       36.13     15.93 o 
  -4   8   2     7034.35     7548.20    252.16 o 
  -3   8   2        5.03        4.17      9.18 o 
  -2   8   2     8574.15     8710.00    284.01 o 
  -1   8   2       82.08       85.41     18.02 o 
   0   8   2     7607.67     7921.42    261.24 o 
   1   8   2       72.92       53.00     16.42 o 
   2   8   2     4238.09     4210.98    147.04 o 
   3   8   2      158.74      137.91     17.46 o 
   4   8   2     6633.63     6273.84    215.11 o 
   5   8   2      178.55      137.51     49.96 o 
  -1   9   2     5275.09     5454.79    192.18 o 
   0   9   2       14.95        0.80     13.22 o 
   1   9   2     2980.91     3139.75    122.76 o 
 -11   0   3      123.67      134.52     31.55 o 
  -9   0   3        7.46        9.75      9.07 o 
  -7   0   3      177.85      197.83     24.56 o 
  -5   0   3     6514.11     6382.10    201.06 o 
  -3   0   3       52.35       54.81      5.99 o 
  -1   0   3     6367.12     6525.05    159.92 o 
   1   0   3      164.86      205.94      9.45 o 
   3   0   3       73.91       79.23     10.31 o 
   5   0   3       56.40       56.80      6.77 o 
   7   0   3       45.14       46.57      7.99 o 
   9   0   3       40.36       73.58     24.53 o 
 -11   1   3     6591.16     6792.00    302.91 o 
 -10   1   3      141.74      134.68     16.11 o 
  -9   1   3    10534.84    10702.79    352.51 o 
  -8   1   3        3.52        3.10      5.80 o 
  -7   1   3    17915.62    17875.94    387.32 o 
  -6   1   3       70.49       73.33      9.59 o 
  -5   1   3    28360.71    28345.17    829.00 o 
  -4   1   3        1.04       11.52      3.35 o 
  -3   1   3    21656.90    20963.24    746.90 o 
  -2   1   3       50.78       64.26      4.29 o 
  -1   1   3    40730.25    44288.23   1124.89 o 
   0   1   3      329.45      401.60      8.87 o 
   1   1   3    27933.92    27862.92   1739.81 o 
   2   1   3     2144.06     2294.46     42.26 o 
   3   1   3    34803.20    35360.80    923.76 o 
   4   1   3      307.45      302.79      9.34 o 
   5   1   3    25021.84    25554.07    441.45 o 
   6   1   3      291.56      285.58     10.61 o 
   7   1   3    12591.39    12493.24    244.85 o 
   8   1   3      196.67      166.72     13.22 o 
   9   1   3    11799.07    12103.58    459.83 o 
  10   1   3        5.54        4.08     11.72 o 
 -11   2   3       21.32       31.30     11.70 o 
 -10   2   3     8436.29     8502.03    237.98 o 
  -9   2   3        2.19        6.75      7.46 o 
  -8   2   3    13669.27    14073.94    361.30 o 
  -7   2   3       58.46       61.19      9.24 o 
  -6   2   3    28382.47    29393.03    558.86 o 
  -5   2   3       37.32       50.58      3.52 o 
  -4   2   3    26213.13    27617.42    619.67 o 
  -3   2   3     2238.26     2353.78     44.21 o 
  -2   2   3    33184.95    33934.80   1242.06 o 
  -1   2   3     1738.75     1750.10     36.81 o 
   0   2   3    13300.78    13702.87    236.69 o 
   1   2   3      251.02      284.48      8.44 o 
   2   2   3    39549.58    39986.18   1771.21 o 
   3   2   3      178.36      198.31      6.99 o 
   4   2   3    35433.35    35196.04   1196.72 o 
   5   2   3       26.79       26.15      4.54 o 
   6   2   3    14655.40    14804.83    286.89 o 
   7   2   3      169.64      151.81     10.02 o 
   8   2   3    10059.61     9719.63    252.80 o 
   9   2   3       25.91       34.16     13.93 o 
  10   2   3     9004.41     9300.71    446.68 o 
 -11   3   3      556.93      533.74     41.94 o 
 -10   3   3        7.54       18.19     12.20 o 
  -9   3   3      703.03      718.29     44.87 o 
  -8   3   3        4.00       18.22      7.60 o 
  -7   3   3        7.64       38.46     13.69 o 
  -6   3   3        9.83       17.88      5.25 o 
  -5   3   3     1194.58     1195.02     32.51 o 
  -4   3   3      633.47      665.96     16.08 o 
  -3   3   3     4022.02     4032.74     73.97 o 
  -2   3   3       58.22       95.37      4.97 o 
  -1   3   3      678.21      692.98     16.04 o 
   0   3   3        4.40       36.30      2.83 o 
   1   3   3      865.52      855.13     21.48 o 
   2   3   3       15.08       36.41      4.52 o 
   3   3   3      512.50      503.99     24.32 o 
   4   3   3       57.87       62.58      7.21 o 
   5   3   3     1811.89     1758.46     46.40 o 
   6   3   3      285.66      296.48     14.90 o 
   7   3   3     1474.37     1500.96     52.15 o 
   8   3   3       43.68       58.63     12.51 o 
   9   3   3      451.44      515.87     50.93 o 
  10   3   3       14.85       14.58     14.06 o 
 -10   4   3     9503.17     9721.38    321.74 o 
  -9   4   3        0.46      -12.18      8.48 o 
  -8   4   3    17828.93    18540.89    578.90 o 
  -7   4   3        1.59       11.73      8.65 o 
  -6   4   3    19206.73    20069.74    501.05 o 
  -5   4   3      606.99      561.84     36.08 o 
  -4   4   3    26870.26    28447.88    540.81 o 
  -3   4   3      714.59      710.70     17.94 o 
  -2   4   3    33614.24    35084.38    777.51 o 
  -1   4   3        1.90        9.07      2.78 o 
   0   4   3    29433.29    30791.89    531.15 o 
   1   4   3      997.54     1008.87     25.11 o 
   2   4   3    23501.12    23725.15    503.53 o 
   3   4   3      212.36      207.39     12.25 o 
   4   4   3    17971.85    17846.07    383.57 o 
   5   4   3      313.76      315.62     22.24 o 
   6   4   3    24897.38    25009.03    535.60 o 
   7   4   3       54.26       60.87     12.28 o 
   8   4   3    13809.07    13995.77    361.39 o 
   9   4   3        9.03        7.61     10.00 o 
 -10   5   3       96.20      150.64     24.73 o 
  -9   5   3     3770.26     3935.72    147.41 o 
  -8   5   3      188.23      227.50     35.64 o 
  -7   5   3     4335.81     4516.00    128.63 o 
  -6   5   3       38.86       26.93      8.96 o 
  -5   5   3     9261.61     9378.05    243.36 o 
  -4   5   3       49.84       47.77      7.32 o 
  -3   5   3    11613.93    11727.08    256.33 o 
  -2   5   3       12.88       22.75      3.89 o 
  -1   5   3     9667.54     9913.57    193.18 o 
   0   5   3      738.85      754.48     37.09 o 
   1   5   3     7446.90     7461.32    166.71 o 
   2   5   3      341.64      340.14     15.79 o 
   3   5   3     7937.24     7892.92    177.06 o 
   4   5   3      322.39      308.12     16.01 o 
   5   5   3     6621.62     6534.56    150.62 o 
   6   5   3       21.38       21.45     14.92 o 
   7   5   3     3241.65     3231.72     99.73 o 
   8   5   3       82.33       95.37     21.86 o 
   9   5   3     3030.10     3090.87    100.30 o 
  -9   6   3      196.15      220.08     34.41 o 
  -8   6   3     1430.54     1505.27     57.85 o 
  -7   6   3      383.85      386.16     25.62 o 
  -6   6   3     2027.88     2137.24     70.51 o 
  -5   6   3        3.63        5.41      7.45 o 
  -4   6   3     2166.00     2177.26     68.03 o 
  -3   6   3      352.80      368.90     21.28 o 
  -2   6   3     3172.88     3437.73     98.36 o 
  -1   6   3     1240.18     1331.00     39.39 o 
   0   6   3     1931.02     1937.20     61.59 o 
   1   6   3       24.07       16.41      6.28 o 
   2   6   3     2818.18     2829.51     72.49 o 
   3   6   3      165.08      173.10     13.32 o 
   4   6   3     1276.68     1259.85     45.50 o 
   5   6   3      160.42      148.67     13.40 o 
   6   6   3     1695.67     1594.87    114.60 o 
   7   6   3       45.45       57.95     14.44 o 
   8   6   3     1084.46     1096.38     69.04 o 
  -7   7   3     7901.32     7858.27    261.81 o 
  -6   7   3        0.51        2.67     11.92 o 
  -5   7   3    11003.40    11448.93    363.83 o 
  -4   7   3      131.15      140.32     20.39 o 
  -3   7   3    13011.95    13335.08    338.59 o 
  -2   7   3       29.20       21.54      9.15 o 
  -1   7   3    15297.06    15670.49    484.39 o 
   0   7   3      131.78      125.74     14.93 o 
   1   7   3    12605.41    12438.78    317.59 o 
   2   7   3       81.49       95.19     15.41 o 
   3   7   3     8920.34     8790.35    231.47 o 
   4   7   3       51.01       54.48     12.43 o 
   5   7   3     8414.57     7998.23    214.47 o 
   6   7   3       46.33       17.58     10.97 o 
  -5   8   3      482.18      542.01     42.37 o 
  -4   8   3     3325.23     3505.61    132.24 o 
  -3   8   3       48.84       21.95     13.58 o 
  -2   8   3     2709.97     2685.48    105.50 o 
  -1   8   3       46.92       46.60     21.46 o 
   0   8   3     1776.42     1932.89     82.94 o 
   1   8   3       34.94       43.26     30.66 o 
   2   8   3     1845.22     1817.89     64.92 o 
   3   8   3       27.37       29.77     15.58 o 
   4   8   3     2900.71     2732.57     88.81 o 
  -1   9   3     2449.91     2399.54    143.80 o 
   0   9   3        4.22       -1.18     12.82 o 
 -12   0   4    11604.67    11621.57    553.63 o 
 -10   0   4     8334.58     8142.37    391.97 o 
  -8   0   4    13202.65    12613.43    471.61 o 
  -6   0   4    32435.05    32053.88   1052.99 o 
  -4   0   4    32250.11    33219.70    996.03 o 
  -2   0   4    34771.00    36578.94   1305.44 o 
   0   0   4    37002.19    34715.96   1582.75 o 
   2   0   4    28423.23    28382.00    689.50 o 
   4   0   4    42149.97    44177.62   2156.51 o 
   6   0   4    30894.46    32915.91    891.57 o 
   8   0   4    14950.21    15402.23    479.15 o 
  10   0   4     8775.26     9310.83    444.31 o 
 -11   1   4     2606.70     2562.18    108.15 o 
 -10   1   4      474.89      463.48     27.40 o 
  -9   1   4     1092.18     1050.39     43.53 o 
  -8   1   4       95.43       83.07      8.85 o 
  -7   1   4     6544.63     6421.48    146.32 o 
  -6   1   4      255.58      271.77     14.24 o 
  -5   1   4    13652.91    13415.91    289.95 o 
  -4   1   4        2.24       19.16      5.64 o 
  -3   1   4    23962.12    24656.98    540.61 o 
  -2   1   4     1725.07     1682.02     31.66 o 
  -1   1   4     5364.05     5184.25     91.26 o 
   0   1   4     2443.18     2381.06     43.35 o 
   1   1   4     5565.09     4993.18     88.28 o 
   2   1   4     2255.64     2389.01     44.36 o 
   3   1   4    12372.45    12652.69    220.48 o 
   4   1   4       55.95       55.71      4.29 o 
   5   1   4     7950.90     7872.12    141.08 o 
   6   1   4      274.15      276.44     15.58 o 
   7   1   4     2562.96     2592.04     58.94 o 
   8   1   4       76.88       93.22     14.45 o 
   9   1   4     3042.86     3150.79    122.09 o 
  10   1   4       35.78       67.44     26.71 o 
 -11   2   4      988.09     1076.66     46.34 o 
 -10   2   4     5182.32     5366.77    155.32 o 
  -9   2   4      707.91      750.19     33.64 o 
  -8   2   4     4590.31     4704.96    131.75 o 
  -7   2   4       17.31       21.41      7.11 o 
  -6   2   4     5640.58     5767.51    120.94 o 
  -5   2   4       29.15       30.53      4.17 o 
  -4   2   4    13772.50    13493.48    334.26 o 
  -3   2   4     1382.40     1440.38     35.70 o 
  -2   2   4     9595.28     9347.35    163.41 o 
  -1   2   4     2108.69     2054.32     38.62 o 
   0   2   4    19848.00    20211.59    347.74 o 
   1   2   4       31.99       36.99      8.29 o 
   2   2   4    12807.12    12248.29    213.10 o 
   3   2   4      204.33      232.32      7.63 o 
   4   2   4    13212.34    13259.06    232.11 o 
   5   2   4       69.05       68.34      8.59 o 
   6   2   4     8984.35     8947.21    177.78 o 
   7   2   4      451.03      440.23     17.13 o 
   8   2   4     6108.53     6161.30    166.68 o 
   9   2   4       39.45       29.92     13.16 o 
  10   2   4     3222.67     3199.45    181.49 o 
 -11   3   4    10795.77    11382.61    372.29 o 
 -10   3   4       12.86       19.42     12.54 o 
  -9   3   4    12774.30    13485.33    467.19 o 
  -8   3   4      241.08      227.79     19.19 o 
  -7   3   4    22621.18    23818.05    513.47 o 
  -6   3   4       32.99       39.65      6.25 o 
  -5   3   4    28295.63    29478.44    560.04 o 
  -4   3   4      102.97      112.92      5.91 o 
  -3   3   4    46281.39    47143.22   1818.17 o 
  -2   3   4       87.88      124.96      5.91 o 
  -1   3   4    53064.30    59012.80   1332.46 o 
   0   3   4        0.33       17.53      4.86 o 
   1   3   4    45863.71    49128.19   1061.27 o 
   2   3   4       87.24      112.36      6.78 o 
   3   3   4    18951.46    18723.33    398.67 o 
   4   3   4      495.73      506.50     18.47 o 
   5   3   4    17231.67    17355.54    373.11 o 
   6   3   4       73.87       75.40      8.80 o 
   7   3   4    19432.42    19887.63    429.15 o 
   8   3   4       59.81       56.88     16.74 o 
   9   3   4    12712.29    12410.65    322.82 o 
  10   3   4       80.36       64.96     23.00 o 
 -10   4   4      750.82      840.55     61.57 o 
  -9   4   4      315.07      345.61     30.95 o 
  -8   4   4      503.00      475.71     34.33 o 
  -7   4   4      401.95      444.66     23.63 o 
  -6   4   4     1121.78     1183.54     47.12 o 
  -5   4   4      529.39      558.17     21.77 o 
  -4   4   4     1633.18     1593.71     44.65 o 
  -3   4   4      552.03      613.26     16.20 o 
  -2   4   4     2095.98     1996.20     49.56 o 
  -1   4   4      629.68      628.01     18.56 o 
   0   4   4     1592.28     1550.13     35.58 o 
   1   4   4     1111.92     1114.08     27.30 o 
   2   4   4      545.89      556.65     19.63 o 
   3   4   4       21.11       28.30      6.89 o 
   4   4   4       76.34       84.40     10.83 o 
   5   4   4       53.41       77.55     15.17 o 
   6   4   4     1852.00     1846.74     68.96 o 
   7   4   4      105.39      127.44     15.38 o 
   8   4   4      514.24      567.75     32.47 o 
   9   4   4      304.69      332.35     25.51 o 
 -10   5   4      250.03      271.62     30.25 o 
  -9   5   4     6112.11     6436.52    222.63 o 
  -8   5   4        5.38        9.75     10.65 o 
  -7   5   4    10716.93    11498.40    297.73 o 
  -6   5   4       97.34      108.01     13.23 o 
  -5   5   4    10603.51    11168.90    286.54 o 
  -4   5   4       91.36       89.56      9.17 o 
  -3   5   4    11850.34    12150.58    237.03 o 
  -2   5   4      183.93      182.17      9.49 o 
  -1   5   4    15094.16    15514.46    332.82 o 
   0   5   4       40.97       33.45      5.14 o 
   1   5   4    13531.27    12970.13    282.04 o 
   2   5   4       14.90       20.02      8.85 o 
   3   5   4    11139.88    10842.53    239.06 o 
   4   5   4      142.70      145.84     11.63 o 
   5   5   4     6111.56     6050.22    140.63 o 
   6   5   4        1.43       11.59      6.77 o 
   7   5   4     6721.61     6548.67    180.99 o 
   8   5   4        8.43       17.44     10.85 o 
  -9   6   4       70.47      101.97     33.95 o 
  -8   6   4     7194.27     7835.21    213.06 o 
  -7   6   4       28.22       39.09     11.52 o 
  -6   6   4    10299.22    10731.59    280.05 o 
  -5   6   4        0.91       -2.97      7.67 o 
  -4   6   4    12613.29    13165.46    331.27 o 
  -3   6   4       19.16       12.79      7.27 o 
  -2   6   4     9052.45     9437.26    242.22 o 
  -1   6   4       44.01       45.94      8.02 o 
   0   6   4    12931.42    12692.50    277.95 o 
   1   6   4        6.55        7.15      5.71 o 
   2   6   4    10516.83    10316.87    229.80 o 
   3   6   4      310.56      279.63     23.94 o 
   4   6   4    13016.47    12768.66    282.80 o 
   5   6   4      332.81      339.94     19.16 o 
   6   6   4     7126.62     7094.70    195.15 o 
   7   6   4        0.44       10.61     10.37 o 
  -7   7   4      175.30      175.85     37.47 o 
  -6   7   4      166.36      225.95     44.70 o 
  -5   7   4      403.22      378.32     32.42 o 
  -4   7   4        1.97        3.73     12.92 o 
  -3   7   4        9.73       28.23     18.01 o 
  -2   7   4        1.94        1.13      7.72 o 
  -1   7   4       91.63      104.05     18.73 o 
   0   7   4      279.08      265.54     20.24 o 
   1   7   4      202.98      202.87     18.74 o 
   2   7   4       81.42       73.41     25.41 o 
   3   7   4      490.55      512.61     27.15 o 
   4   7   4      107.99      118.69     13.09 o 
   5   7   4      111.44      113.77     13.52 o 
   6   7   4       24.24       20.90     16.65 o 
  -5   8   4       90.33       88.75     40.96 o 
  -4   8   4     5717.57     5919.24    203.24 o 
  -3   8   4       27.56        7.45     12.54 o 
  -2   8   4     7562.79     7822.93    258.15 o 
  -1   8   4        3.73        9.45     11.72 o 
   0   8   4     8020.99     7711.77    255.31 o 
   1   8   4      271.09      255.38     31.36 o 
   2   8   4     3457.85     3337.35    102.80 o 
   3   8   4       18.36       18.97     10.23 o 
   4   8   4     5573.81     5353.86    153.29 o 
 -11   0   5      211.51      224.02     38.14 o 
  -9   0   5     2455.32     2303.71     87.95 o 
  -7   0   5     1374.89     1427.18     56.85 o 
  -5   0   5      283.46      298.51     17.70 o 
  -3   0   5     9488.13     9808.13    334.78 o 
  -1   0   5     1182.59     1159.79     32.19 o 
   1   0   5      619.65      608.98     19.23 o 
   3   0   5     2053.68     2125.19     58.25 o 
   5   0   5        5.66       12.18      4.93 o 
   7   0   5     1564.13     1668.27     52.61 o 
   9   0   5      393.56      443.29     49.60 o 
 -11   1   5     8668.15     8568.34    323.64 o 
 -10   1   5      313.68      303.87     22.63 o 
  -9   1   5    13066.21    12412.03    323.20 o 
  -8   1   5      422.08      406.18     24.73 o 
  -7   1   5    18183.17    17104.79    485.38 o 
  -6   1   5      248.08      239.12     11.79 o 
  -5   1   5    38078.40    38750.49    879.25 o 
  -4   1   5      297.27      297.48      9.89 o 
  -3   1   5    29382.59    30014.46    701.90 o 
  -2   1   5      818.66      852.01     19.35 o 
  -1   1   5    31243.24    30451.25    690.82 o 
   0   1   5       78.33       75.94      3.68 o 
   1   1   5    37724.27    36365.16    950.05 o 
   2   1   5      222.96      209.98      6.87 o 
   3   1   5    29183.48    29252.84    503.34 o 
   4   1   5     1516.31     1535.37     31.88 o 
   5   1   5    19405.95    20058.10    349.35 o 
   6   1   5      115.68      131.67      8.84 o 
   7   1   5     9824.72    10032.93    211.14 o 
   8   1   5      353.14      377.25     19.69 o 
   9   1   5    10796.23    11116.49    366.45 o 
  10   1   5      185.66      206.88     38.57 o 
 -11   2   5      528.53      485.12     29.85 o 
 -10   2   5    12554.30    12507.91    328.52 o 
  -9   2   5      949.33     1037.37     41.64 o 
  -8   2   5     6660.97     6706.80    181.33 o 
  -7   2   5       10.40       15.06      5.09 o 
  -6   2   5    12982.31    12611.97    244.58 o 
  -5   2   5      403.53      405.72     13.29 o 
  -4   2   5    21019.26    20506.77    392.67 o 
  -3   2   5      794.44      797.56     17.91 o 
  -2   2   5    33825.43    35349.21    606.70 o 
  -1   2   5      444.06      449.63     12.29 o 
   0   2   5    28781.14    28665.64    522.96 o 
   1   2   5      407.35      426.24     10.65 o 
   2   2   5    34606.10    34126.19    757.27 o 
   3   2   5        1.79       14.10      4.47 o 
   4   2   5    19182.84    19071.94    331.60 o 
   5   2   5      264.55      234.97     11.27 o 
   6   2   5     7055.86     7042.47    142.38 o 
   7   2   5      416.19      414.62     18.88 o 
   8   2   5    11881.45    12117.92    311.36 o 
   9   2   5       64.17       37.15     14.24 o 
  10   2   5     5702.66     5972.92    303.57 o 
 -11   3   5       23.82       58.80     19.66 o 
 -10   3   5      406.85      370.93     32.12 o 
  -9   3   5      640.65      722.69     44.60 o 
  -8   3   5      588.54      643.14     64.12 o 
  -7   3   5      560.87      576.98     54.52 o 
  -6   3   5       64.60      124.09     27.98 o 
  -5   3   5     3394.65     3337.49     70.28 o 
  -4   3   5     5168.38     5070.36     92.66 o 
  -3   3   5     2087.76     2029.55     46.95 o 
  -2   3   5     4488.00     4692.45     85.42 o 
  -1   3   5     1181.85     1241.49     31.18 o 
   0   3   5      282.18      272.90      9.39 o 
   1   3   5      616.91      626.82     16.76 o 
   2   3   5      455.61      496.12     13.61 o 
   3   3   5     1704.34     1668.14     43.29 o 
   4   3   5       82.41       97.85     10.37 o 
   5   3   5      875.74      857.99     27.71 o 
   6   3   5     1105.18     1091.02     33.85 o 
   7   3   5      647.26      690.64     26.13 o 
   8   3   5       16.34       12.17      9.56 o 
   9   3   5       25.64       23.79     11.85 o 
 -10   4   5    10420.90    11337.70    369.98 o 
  -9   4   5      185.07      200.44     23.77 o 
  -8   4   5    12166.71    12767.50    406.16 o 
  -7   4   5      564.13      533.57     41.86 o 
  -6   4   5    12450.99    13058.08    286.77 o 
  -5   4   5      111.98      108.49      8.97 o 
  -4   4   5    21813.80    21513.49    374.56 o 
  -3   4   5      290.30      295.06     14.37 o 
  -2   4   5    31683.93    31832.57    549.48 o 
  -1   4   5       64.13       69.82      4.87 o 
   0   4   5    33071.56    34271.79    644.84 o 
   1   4   5      143.75      138.67      8.27 o 
   2   4   5    25721.49    25852.50    548.33 o 
   3   4   5        5.35        8.54      4.44 o 
   4   4   5     9960.59     9739.24    215.22 o 
   5   4   5      454.72      456.35     19.46 o 
   6   4   5    21645.46    22221.60    478.38 o 
   7   4   5        5.46        8.52      9.54 o 
   8   4   5     9528.81     9066.64    242.08 o 
   9   4   5        0.07      -10.63      9.04 o 
 -10   5   5       13.24       10.64     17.73 o 
  -9   5   5     4362.39     4614.84    167.28 o 
  -8   5   5      122.04      127.66     19.59 o 
  -7   5   5     2645.70     2836.87     86.99 o 
  -6   5   5      312.02      359.67     40.10 o 
  -5   5   5    12472.72    12865.07    327.73 o 
  -4   5   5      743.03      758.53     26.06 o 
  -3   5   5     9460.39     9479.33    170.21 o 
  -2   5   5       23.34       28.41      5.64 o 
  -1   5   5     3862.21     3685.99     77.79 o 
   0   5   5      894.38      888.82     37.84 o 
   1   5   5     7406.31     7330.22    164.27 o 
   2   5   5      198.88      174.88     11.83 o 
   3   5   5     5773.17     5625.37    130.28 o 
   4   5   5      337.06      345.67     17.43 o 
   5   5   5     8540.13     8298.60    188.36 o 
   6   5   5       19.80        8.55      6.95 o 
   7   5   5     4267.87     4242.18    124.96 o 
   8   5   5      131.69      157.24     19.27 o 
  -9   6   5      265.36      318.92     31.92 o 
  -8   6   5     1837.02     2014.83    158.66 o 
  -7   6   5      224.62      254.41     21.99 o 
  -6   6   5      938.77     1001.98     41.44 o 
  -5   6   5      172.88      188.65     24.99 o 
  -4   6   5     1024.44     1068.87     51.43 o 
  -3   6   5       94.54       99.91     12.45 o 
  -2   6   5     4060.76     4221.45    117.57 o 
  -1   6   5      101.38      102.07      8.60 o 
   0   6   5     2036.75     1935.44     52.86 o 
   1   6   5        7.13        3.35      5.59 o 
   2   6   5     2182.81     2038.25     55.93 o 
   3   6   5     1316.34     1294.37     40.41 o 
   4   6   5     1184.15     1190.96     38.73 o 
   5   6   5       86.83      101.74     11.75 o 
   6   6   5     1455.52     1437.71     46.17 o 
   7   6   5       32.26       28.55     11.87 o 
  -7   7   5     8708.76     9299.18    303.32 o 
  -6   7   5       12.46       11.24     19.05 o 
  -5   7   5    10072.14    10393.63    356.41 o 
  -4   7   5        0.92        3.56     13.79 o 
  -3   7   5     9323.11     9774.56    253.46 o 
  -2   7   5       46.90       40.45     13.58 o 
  -1   7   5    12769.41    12250.84    544.07 o 
   0   7   5        4.04       10.22      8.59 o 
   1   7   5     8346.96     8197.21    264.51 o 
   2   7   5      239.28      220.76     19.50 o 
   3   7   5    11720.08    11238.52    253.08 o 
   4   7   5      135.87      126.93     13.92 o 
   5   7   5     6280.15     6004.37    184.50 o 
  -5   8   5       83.87       91.86     20.55 o 
  -4   8   5     2312.77     2482.32    100.56 o 
  -3   8   5      141.48      133.18     21.04 o 
  -2   8   5     3384.11     3404.74    127.41 o 
  -1   8   5       27.92        9.78     12.68 o 
   0   8   5     2102.97     2037.77     86.99 o 
   1   8   5      312.27      326.12     37.89 o 
   2   8   5     4018.35     3809.62    139.97 o 
   3   8   5      283.85      252.74     22.73 o 
 -12   0   6     9204.47     8698.19    426.88 o 
 -10   0   6    13841.63    13270.12    419.56 o 
  -8   0   6    27859.82    27060.67    823.83 o 
  -6   0   6    21131.52    20989.38    638.50 o 
  -4   0   6    55580.20    59757.46   2081.89 o 
  -2   0   6    62650.52    63676.50   4726.59 o 
   0   0   6    40689.59    36791.66   1542.15 o 
   2   0   6    39955.38    38627.32    938.31 o 
   4   0   6    37327.68    38489.87    936.17 o 
   6   0   6    12719.07    13292.56    332.90 o 
   8   0   6    14799.70    15171.36    473.23 o 
  10   0   6     7127.90     7279.90    358.15 o 
 -11   1   6     3983.94     3663.10    167.50 o 
 -10   1   6     1254.18     1213.57     47.74 o 
  -9   1   6     1074.67     1051.12     42.04 o 
  -8   1   6      227.66      224.49     13.69 o 
  -7   1   6     3899.93     3795.12     90.99 o 
  -6   1   6      929.86      896.38     27.41 o 
  -5   1   6     4140.31     3998.41     81.53 o 
  -4   1   6     1258.88     1523.38     30.38 o 
  -3   1   6    31936.00    34685.61    970.32 o 
  -2   1   6     4542.29     4442.90     79.82 o 
  -1   1   6      101.84       73.72      4.32 o 
   0   1   6        3.87       11.30      2.51 o 
   1   1   6      133.83      169.47     14.39 o 
   2   1   6     2301.99     2529.86     47.82 o 
   3   1   6    16439.90    17185.89    298.52 o 
   4   1   6        2.05       10.98      5.59 o 
   5   1   6     4092.07     3977.79     75.25 o 
   6   1   6        7.39        5.66      4.77 o 
   7   1   6     6394.44     6365.42    130.71 o 
   8   1   6     1265.15     1257.12     35.35 o 
   9   1   6      475.08      485.19     52.25 o 
 -11   2   6      163.17      189.01     20.06 o 
 -10   2   6     8701.03     8501.27    230.32 o 
  -9   2   6      409.61      361.77     23.14 o 
  -8   2   6     7997.80     7914.07    210.84 o 
  -7   2   6     1627.72     1501.50     41.83 o 
  -6   2   6    10839.15    10221.99    200.07 o 
  -5   2   6       95.00       97.10      6.91 o 
  -4   2   6     8731.42     8413.29    148.99 o 
  -3   2   6     2542.00     2678.06     50.68 o 
  -2   2   6     9665.40     9229.04    162.26 o 
  -1   2   6     3280.83     3166.13     58.42 o 
   0   2   6    34286.27    35183.92    604.18 o 
   1   2   6      135.02      103.74      7.41 o 
   2   2   6    14477.33    13924.67    242.82 o 
   3   2   6      280.17      296.46     16.59 o 
   4   2   6     8873.93     8602.42    169.48 o 
   5   2   6     3448.39     3426.49     73.53 o 
   6   2   6     2118.12     2089.24     55.03 o 
   7   2   6       12.87        7.19      6.24 o 
   8   2   6     3236.61     3248.58     97.74 o 
   9   2   6       21.36       26.93     17.29 o 
 -11   3   6    12707.00    12905.67    417.36 o 
 -10   3   6       38.98       70.16     17.53 o 
  -9   3   6    14570.49    14783.76    381.65 o 
  -8   3   6      506.43      508.96     29.90 o 
  -7   3   6    16738.57    16187.71    411.37 o 
  -6   3   6      261.98      261.31     13.62 o 
  -5   3   6    14659.66    13949.01    269.91 o 
  -4   3   6      955.42      943.94     25.62 o 
  -3   3   6    29084.24    29325.19    506.57 o 
  -2   3   6      491.60      538.17     14.17 o 
  -1   3   6    24412.91    25131.01    434.23 o 
   0   3   6      127.23      180.24      6.75 o 
   1   3   6    24510.39    24282.44    456.53 o 
   2   3   6      623.52      637.08     17.67 o 
   3   3   6    23516.16    23161.86    537.59 o 
   4   3   6      395.36      423.58     17.24 o 
   5   3   6    19026.29    18657.32    401.30 o 
   6   3   6      795.69      768.97     27.21 o 
   7   3   6    14510.21    14512.97    317.96 o 
   8   3   6      217.34      198.21     18.59 o 
   9   3   6     9010.38     8931.65    238.60 o 
 -10   4   6     1067.20     1090.55     79.97 o 
  -9   4   6      939.47      990.51     70.69 o 
  -8   4   6      940.79      887.54     47.34 o 
  -7   4   6     1082.50     1139.55     45.38 o 
  -6   4   6      293.15      295.74     17.48 o 
  -5   4   6     1805.11     1844.71     54.57 o 
  -4   4   6     2413.53     2277.66     54.21 o 
  -3   4   6       70.16       83.92      6.04 o 
  -2   4   6     1644.36     1582.11     33.57 o 
  -1   4   6      473.82      548.09     14.79 o 
   0   4   6     2695.34     2795.18     67.39 o 
   1   4   6     4549.44     4469.95     90.88 o 
   2   4   6     1197.37     1087.35     32.09 o 
   3   4   6     1467.34     1447.82     40.66 o 
   4   4   6     3537.64     3711.27     89.37 o 
   5   4   6     1262.50     1179.51     36.57 o 
   6   4   6      592.69      637.96     47.27 o 
   7   4   6        9.36        7.97      7.18 o 
   8   4   6      848.60      847.83     47.27 o 
 -10   5   6       99.73      146.56     23.85 o 
  -9   5   6     5516.96     5744.08    200.95 o 
  -8   5   6      552.22      622.32     39.28 o 
  -7   5   6     5397.09     5719.54    157.11 o 
  -6   5   6        3.10        4.57      7.06 o 
  -5   5   6    10053.70    10103.80    260.88 o 
  -4   5   6       28.22       33.84      6.62 o 
  -3   5   6     9421.53     9063.33    178.69 o 
  -2   5   6      270.87      264.60     12.21 o 
  -1   5   6     9463.61     9418.43    206.20 o 
   0   5   6       19.83       27.72      5.91 o 
   1   5   6    10948.88    10895.32    239.38 o 
   2   5   6       11.48       12.77      5.58 o 
   3   5   6     6033.04     5851.33    135.52 o 
   4   5   6        1.60       14.53      6.48 o 
   5   5   6    12403.66    12058.76    267.37 o 
   6   5   6      226.96      234.35     16.34 o 
   7   5   6     5567.91     5332.80    152.23 o 
  -8   6   6     6005.61     6309.82    217.48 o 
  -7   6   6       20.00       22.59     10.06 o 
  -6   6   6     8912.14     9434.81    301.71 o 
  -5   6   6      505.88      510.11     65.02 o 
  -4   6   6    12067.49    12390.09    385.60 o 
  -3   6   6        1.72        6.45      7.72 o 
  -2   6   6    13065.36    13032.27    283.66 o 
  -1   6   6       38.14       26.34      6.53 o 
   0   6   6    17116.56    17098.76    370.83 o 
   1   6   6       53.03       43.06      8.04 o 
   2   6   6    14836.50    14304.69    313.96 o 
   3   6   6      907.36      873.27     31.16 o 
   4   6   6    12869.25    12546.41    279.15 o 
   5   6   6       23.38        6.82      7.20 o 
   6   6   6     6430.64     6449.33    214.45 o 
  -7   7   6        0.62      -14.52     13.44 o 
  -6   7   6      312.34      366.83     31.52 o 
  -5   7   6       34.21       39.74     15.76 o 
  -4   7   6      120.00      120.45     24.10 o 
  -3   7   6       16.16       21.62     10.85 o 
  -2   7   6      306.16      314.75     27.73 o 
  -1   7   6      114.51      117.39     27.82 o 
   0   7   6       15.42       23.29     12.03 o 
   1   7   6       67.41       96.57     22.76 o 
   2   7   6      214.02      208.58     16.02 o 
   3   7   6        1.07       29.61      9.14 o 
   4   7   6        3.84        0.21      7.20 o 
   5   7   6       62.76       68.82     12.20 o 
  -5   8   6       49.92       66.79     18.58 o 
  -4   8   6     2943.31     3331.58    179.42 o 
  -3   8   6        6.94      -12.26     17.51 o 
  -2   8   6     6560.22     6477.05    218.87 o 
  -1   8   6       74.23       77.54     18.74 o 
   0   8   6     8021.07     7581.48    252.87 o 
   1   8   6        3.08        3.27      9.34 o 
   2   8   6     9763.48     9633.61    311.87 o 
   3   8   6      120.08      121.19     21.04 o 
 -11   0   7      312.73      353.56     47.81 o 
  -9   0   7     1041.69     1065.20     49.79 o 
  -7   0   7     5162.87     5198.90    251.09 o 
  -5   0   7        8.26       21.46      6.19 o 
  -3   0   7      408.80      383.75     14.62 o 
  -1   0   7     1564.90     1591.07     44.48 o 
   1   0   7      170.72      156.69     15.01 o 
   3   0   7     3025.02     3284.00     87.37 o 
   5   0   7       33.37       86.41     29.04 o 
   7   0   7     2831.89     3040.08    109.17 o 
   9   0   7      128.07      142.40     31.55 o 
 -11   1   7     9712.90     8962.78    243.85 o 
 -10   1   7      226.52      182.16     18.06 o 
  -9   1   7    25872.08    25402.39    597.05 o 
  -8   1   7     2756.12     2655.80     68.40 o 
  -7   1   7    13932.70    13717.92    300.44 o 
  -6   1   7      237.69      252.74     12.68 o 
  -5   1   7    16452.51    15894.31    305.00 o 
  -4   1   7       19.64       20.94      2.96 o 
  -3   1   7    21240.88    20104.48    346.80 o 
  -2   1   7       12.74       26.41      4.69 o 
  -1   1   7    55273.63    53826.42   1518.33 o 
   0   1   7        3.93       19.30      5.16 o 
   1   1   7    26909.17    24984.37    433.80 o 
   2   1   7      177.60      168.32      6.80 o 
   3   1   7    22947.43    22196.97    384.78 o 
   4   1   7      440.92      417.89     12.83 o 
   5   1   7    20385.94    20891.23    364.57 o 
   6   1   7       48.15       49.35      7.03 o 
   7   1   7    14862.28    15202.62    297.50 o 
   8   1   7       39.82       34.05     11.33 o 
   9   1   7     9333.12     9742.80    460.56 o 
 -11   2   7      340.16      320.60     31.31 o 
 -10   2   7     4943.05     4848.61    140.28 o 
  -9   2   7      119.74       99.56     13.45 o 
  -8   2   7    16920.97    16183.07    414.15 o 
  -7   2   7      742.76      698.02     24.26 o 
  -6   2   7     6181.18     5649.00    129.28 o 
  -5   2   7      296.39      257.34     10.74 o 
  -4   2   7    23689.89    23817.94    411.20 o 
  -3   2   7      829.22      805.95     18.73 o 
  -2   2   7    22529.38    22226.88    384.51 o 
  -1   2   7     3179.00     3156.14     58.67 o 
   0   2   7     9840.13     8933.28    172.99 o 
   1   2   7        5.29        4.60      2.44 o 
   2   2   7    17357.50    16721.38    290.94 o 
   3   2   7      278.74      273.27      9.48 o 
   4   2   7    10721.99    10246.33    201.06 o 
   5   2   7     1010.61     1025.28     31.48 o 
   6   2   7    14369.24    14445.07    314.33 o 
   7   2   7      517.12      487.64     30.75 o 
   8   2   7     2786.35     2859.44    103.66 o 
   9   2   7       44.68       39.21     15.71 o 
 -11   3   7     1632.32     1607.82     61.26 o 
 -10   3   7      356.11      338.80     24.13 o 
  -9   3   7        6.51       23.95     11.94 o 
  -8   3   7     2981.85     2978.04     89.95 o 
  -7   3   7     1477.84     1431.31     49.18 o 
  -6   3   7      936.73      887.08     24.90 o 
  -5   3   7     1546.76     1464.99     35.54 o 
  -4   3   7      459.92      485.17     14.06 o 
  -3   3   7      252.11      248.09     11.06 o 
  -2   3   7      382.52      429.74     12.45 o 
  -1   3   7       32.82       42.03      5.55 o 
   0   3   7     5264.19     5320.53     96.46 o 
   1   3   7      430.88      430.24     22.14 o 
   2   3   7       11.37       19.85      5.18 o 
   3   3   7     1566.80     1576.99     42.48 o 
   4   3   7        4.41       11.51      6.70 o 
   5   3   7      510.70      497.48     20.30 o 
   6   3   7      533.33      550.27     25.59 o 
   7   3   7      204.60      234.24     18.73 o 
   8   3   7      152.25      138.52     35.13 o 
 -10   4   7     6043.44     6143.64    213.69 o 
  -9   4   7        3.48        2.96     10.47 o 
  -8   4   7    11233.30    11001.11    425.18 o 
  -7   4   7      794.90      781.47     43.28 o 
  -6   4   7    26949.81    26553.56    571.41 o 
  -5   4   7       95.06       86.69      7.54 o 
  -4   4   7    14979.25    14265.17    276.74 o 
  -3   4   7       35.98       46.51      5.11 o 
  -2   4   7    21378.95    21710.33    378.07 o 
  -1   4   7      786.57      798.28     24.93 o 
   0   4   7    14470.65    14336.92    305.60 o 
   1   4   7      231.67      212.16     17.29 o 
   2   4   7    15006.47    14927.96    322.19 o 
   3   4   7      282.48      283.15     14.60 o 
   4   4   7    20183.33    20118.38    432.88 o 
   5   4   7      230.02      231.66     14.73 o 
   6   4   7    10916.83    10657.56    238.28 o 
   7   4   7      245.98      215.76     16.19 o 
   8   4   7     6935.99     6904.06    190.49 o 
  -9   5   7     4175.61     4242.72    155.64 o 
  -8   5   7      122.70      110.90     18.70 o 
  -7   5   7     5630.81     5784.77    168.19 o 
  -6   5   7     1597.84     1722.82     74.89 o 
  -5   5   7     9140.04     9163.15    205.72 o 
  -4   5   7      687.60      647.91     26.86 o 
  -3   5   7     7179.67     6896.63    138.74 o 
  -2   5   7       17.20       20.38      5.08 o 
  -1   5   7    14585.17    14650.30    314.46 o 
   0   5   7       23.91       27.92      6.11 o 
   1   5   7     5325.12     5141.91    119.56 o 
   2   5   7      324.67      306.16     26.42 o 
   3   5   7    11560.00    11264.05    249.20 o 
   4   5   7      282.28      256.34     15.77 o 
   5   5   7     9319.94     8950.45    203.24 o 
   6   5   7       42.10       47.84      9.74 o 
   7   5   7     2568.35     2583.47     84.90 o 
  -8   6   7      894.24      995.93     54.08 o 
  -7   6   7       30.06       31.30     13.30 o 
  -6   6   7     2854.91     2996.90    305.75 o 
  -5   6   7     1680.35     1785.43     74.17 o 
  -4   6   7     3651.34     3792.99    133.54 o 
  -3   6   7      618.74      634.99     29.36 o 
  -2   6   7     1053.25      995.59     38.06 o 
  -1   6   7      664.49      639.21     24.34 o 
   0   6   7     1296.72     1207.29     37.50 o 
   1   6   7       56.67       55.79      9.21 o 
   2   6   7     3867.68     3715.03     92.45 o 
   3   6   7        4.50        4.57      6.58 o 
   4   6   7     1673.33     1623.39     49.32 o 
   5   6   7      536.08      492.94     24.12 o 
   6   6   7     1089.60     1007.62     39.93 o 
  -7   7   7     9066.07     9100.92    423.04 o 
  -6   7   7       48.26       62.54     17.27 o 
  -5   7   7     7268.48     7483.33    246.55 o 
  -4   7   7       44.91       58.46     15.89 o 
  -3   7   7    11645.59    11784.41    370.54 o 
  -2   7   7       84.00       86.53     26.72 o 
  -1   7   7    10727.95    10223.61    351.15 o 
   0   7   7       86.26       49.72     13.68 o 
   1   7   7    15390.87    15149.71    333.82 o 
   2   7   7      106.11      108.19     12.92 o 
   3   7   7    10283.29    10179.58    231.60 o 
   4   7   7        0.87       15.13      8.01 o 
  -4   8   7     1035.19     1079.90     80.60 o 
  -3   8   7      684.92      624.19     59.78 o 
  -2   8   7     1806.12     1791.22     79.14 o 
  -1   8   7      157.76      167.10     33.53 o 
   0   8   7      915.13      871.21     50.49 o 
   1   8   7       20.23       16.43     13.14 o 
   2   8   7     1504.04     1461.71     88.97 o 
 -10   0   8    16941.33    16406.40    749.30 o 
  -8   0   8    16653.56    16714.82    517.05 o 
  -6   0   8    31521.88    31906.91    964.69 o 
  -4   0   8    26248.77    24893.64    608.15 o 
  -2   0   8    44904.23    43399.76   2141.20 o 
   0   0   8    40364.07    37688.51   1723.64 o 
   2   0   8    15436.10    13901.95    343.62 o 
   4   0   8    22075.13    22263.77    547.40 o 
   6   0   8    32373.21    32744.97    803.62 o 
   8   0   8    16509.70    17109.19    532.88 o 
 -11   1   8     1247.58     1263.61     51.42 o 
 -10   1   8       20.99       10.90      8.89 o 
  -9   1   8     3474.67     3280.64     83.54 o 
  -8   1   8      122.45      119.28     11.00 o 
  -7   1   8     2482.15     2424.80     62.53 o 
  -6   1   8     2950.08     2929.28     72.03 o 
  -5   1   8     6053.62     5818.62    116.55 o 
  -4   1   8     1711.56     1875.27     37.30 o 
  -3   1   8     5592.76     5128.65     92.82 o 
  -2   1   8      746.04      722.01     16.99 o 
  -1   1   8     4423.06     3850.12     70.89 o 
   0   1   8      719.85      682.23     16.38 o 
   1   1   8     6640.92     6413.24    115.04 o 
   2   1   8     3341.47     3393.77     63.78 o 
   3   1   8     2579.69     2441.43     48.13 o 
   4   1   8      345.58      330.48     11.54 o 
   5   1   8     5161.44     5057.18    104.67 o 
   6   1   8      820.48      825.86     25.09 o 
   7   1   8     2796.14     2891.49     66.26 o 
   8   1   8      455.91      428.81     24.96 o 
   9   1   8     1159.32     1224.59    164.60 o 
 -11   2   8       31.08       43.13     12.41 o 
 -10   2   8     3746.37     3507.98    107.89 o 
  -9   2   8      637.37      626.47     30.60 o 
  -8   2   8     5195.39     4946.76    173.35 o 
  -7   2   8       30.97       47.15     12.26 o 
  -6   2   8     9734.56     9282.33    206.48 o 
  -5   2   8     1664.80     1627.46     38.19 o 
  -4   2   8    10204.59     9937.59    175.92 o 
  -3   2   8      458.05      425.31     12.18 o 
  -2   2   8    10694.86    10487.82    184.76 o 
  -1   2   8      816.96      853.73     19.61 o 
   0   2   8     8796.36     8135.02    144.42 o 
   1   2   8      273.57      263.73      9.82 o 
   2   2   8     7588.29     7048.17    126.72 o 
   3   2   8      204.77      231.97      9.12 o 
   4   2   8    12180.41    12009.45    234.84 o 
   5   2   8       46.29       50.84      7.81 o 
   6   2   8     5744.89     5525.76    128.61 o 
   7   2   8      335.38      355.93     21.22 o 
   8   2   8     5809.89     5919.14    139.87 o 
 -11   3   8     5878.09     5874.34    168.55 o 
 -10   3   8      241.04      236.78     20.82 o 
  -9   3   8    10689.87    10424.45    275.43 o 
  -8   3   8       71.76       64.65     11.01 o 
  -7   3   8    24603.78    22787.15    829.99 o 
  -6   3   8       27.57       33.91      5.81 o 
  -5   3   8    13566.82    13008.87    252.78 o 
  -4   3   8       16.13       20.46      4.46 o 
  -3   3   8    17491.93    17346.25    303.26 o 
  -2   3   8      768.08      854.13     20.42 o 
  -1   3   8    24825.80    24903.08    431.17 o 
   0   3   8       10.62       13.97      2.96 o 
   1   3   8    26385.04    26043.48    550.28 o 
   2   3   8        7.80       16.29      4.11 o 
   3   3   8    17708.77    16824.51    362.23 o 
   4   3   8      723.65      704.31     24.85 o 
   5   3   8    14856.21    13964.50    304.76 o 
   6   3   8       41.70       30.83      8.34 o 
   7   3   8     9712.71     9724.37    219.30 o 
   8   3   8       67.45       78.03     14.31 o 
 -10   4   8      662.15      814.42    138.23 o 
  -9   4   8      287.75      281.48     40.35 o 
  -8   4   8     1406.37     1424.16     60.26 o 
  -7   4   8      580.44      594.32     46.63 o 
  -6   4   8     5377.32     5198.14    122.02 o 
  -5   4   8      597.61      556.93     20.46 o 
  -4   4   8      309.75      326.61     14.89 o 
  -3   4   8      104.16      122.12      8.04 o 
  -2   4   8     2478.80     2544.63     50.87 o 
  -1   4   8      830.90      884.63     25.54 o 
   0   4   8     1513.05     1564.16     46.34 o 
   1   4   8     1872.45     1816.06     48.13 o 
   2   4   8     1060.58     1035.96     39.14 o 
   3   4   8      188.81      173.61     12.21 o 
   4   4   8     1476.22     1504.55     43.85 o 
   5   4   8        4.37        9.75      6.43 o 
   6   4   8     1103.93     1064.72     36.05 o 
   7   4   8       27.94       22.64      8.51 o 
  -9   5   8     3965.31     3857.78    144.05 o 
  -8   5   8       77.08       63.53     16.26 o 
  -7   5   8     7665.46     7723.90    255.18 o 
  -6   5   8     1153.27     1245.90     57.24 o 
  -5   5   8     6497.29     6547.26    151.05 o 
  -4   5   8       14.71       15.08      7.15 o 
  -3   5   8    11549.53    11503.51    224.85 o 
  -2   5   8       87.82       91.21      9.43 o 
  -1   5   8     8465.62     8293.41    164.81 o 
   0   5   8      438.77      386.83     17.28 o 
   1   5   8    10960.87    11052.84    243.64 o 
   2   5   8      157.40      160.39     12.29 o 
   3   5   8     7211.32     7008.73    161.11 o 
   4   5   8       40.67       44.81      8.98 o 
   5   5   8     5441.81     5265.61    126.51 o 
   6   5   8      134.33      151.33     14.46 o 
   7   5   8     4337.51     4132.59    105.55 o 
  -8   6   8     7700.69     7921.46    371.88 o 
  -7   6   8       69.05       70.03     16.57 o 
  -6   6   8     9741.74    10137.23    321.97 o 
  -5   6   8      224.73      211.28     22.63 o 
  -4   6   8    15957.88    16068.70    493.92 o 
  -3   6   8     1401.92     1366.32    135.91 o 
  -2   6   8    13583.94    13139.87    256.84 o 
  -1   6   8       18.00       23.35      6.72 o 
   0   6   8    12094.10    11810.06    261.39 o 
   1   6   8        1.40        7.26      6.07 o 
   2   6   8     6579.84     6458.91    150.72 o 
   3   6   8        7.10       10.14     13.54 o 
   4   6   8     9592.60     9203.81    210.37 o 
   5   6   8       51.92       69.41     11.70 o 
  -6   7   8      496.64      549.05     39.20 o 
  -5   7   8      267.62      287.18     44.51 o 
  -4   7   8      276.50      289.38     27.86 o 
  -3   7   8      105.70      141.51     29.79 o 
  -2   7   8      550.31      551.17     36.48 o 
  -1   7   8      465.42      494.06     44.18 o 
   0   7   8        3.88        7.38      8.78 o 
   1   7   8        1.69       24.47      8.89 o 
   2   7   8      518.43      561.10     25.69 o 
   3   7   8      194.25      226.87     22.65 o 
   4   7   8      327.52      343.97     21.60 o 
  -3   8   8      386.78      280.39     42.12 o 
  -2   8   8     3956.73     3960.97    181.75 o 
  -1   8   8        1.72       -2.90     11.99 o 
   0   8   8     5214.28     4721.89    238.42 o 
   1   8   8      146.95      103.21     20.14 o 
 -11   0   9      701.82      653.74     62.43 o 
  -9   0   9     1122.44     1082.73     50.87 o 
  -7   0   9     2960.76     2798.71     99.98 o 
  -5   0   9     3436.02     3241.85    109.98 o 
  -3   0   9     3690.53     3490.71     92.50 o 
  -1   0   9      795.53      783.33     26.34 o 
   1   0   9     3032.91     3024.27     81.71 o 
   3   0   9     2587.79     2455.62     69.10 o 
   5   0   9      285.87      329.87     25.01 o 
   7   0   9      637.45      672.06     37.60 o 
 -11   1   9     6480.44     6330.81    224.75 o 
 -10   1   9      314.06      333.54     24.31 o 
  -9   1   9     8086.26     7841.85    181.00 o 
  -8   1   9        2.15        4.24      6.57 o 
  -7   1   9    12674.52    12838.43    328.90 o 
  -6   1   9      306.95      307.11     14.39 o 
  -5   1   9    24470.77    24124.79    459.74 o 
  -4   1   9      374.48      361.23     17.10 o 
  -3   1   9    25706.11    25006.99    431.88 o 
  -2   1   9      483.11      476.90     13.07 o 
  -1   1   9    33700.61    31753.12    546.95 o 
   0   1   9       34.05       48.17      4.75 o 
   1   1   9    24640.11    23486.36    407.21 o 
   2   1   9      401.77      416.71     12.51 o 
   3   1   9    12961.28    12507.23    221.00 o 
   4   1   9        0.99        5.22      3.56 o 
   5   1   9    12563.77    12607.68    247.25 o 
   6   1   9       27.30       35.54      8.03 o 
   7   1   9    12214.32    12463.76    274.72 o 
   8   1   9       23.22       33.73     11.24 o 
 -11   2   9      406.77      379.34     27.56 o 
 -10   2   9     7888.37     7558.97    208.01 o 
  -9   2   9      412.27      441.66     25.66 o 
  -8   2   9     8848.31     8349.37    189.94 o 
  -7   2   9     1219.41     1136.24     35.04 o 
  -6   2   9    11038.23    10633.10    235.56 o 
  -5   2   9     1010.62     1037.72     30.14 o 
  -4   2   9    17284.55    16847.26    294.24 o 
  -3   2   9      807.15      845.21     20.18 o 
  -2   2   9    14130.31    13691.45    240.09 o 
  -1   2   9      988.33      975.65     22.32 o 
   0   2   9    18209.83    17498.90    305.04 o 
   1   2   9      178.36      175.82      8.52 o 
   2   2   9    15175.35    14209.17    249.34 o 
   3   2   9      364.55      369.20     12.19 o 
   4   2   9     6485.60     6054.85    138.09 o 
   5   2   9       67.27       75.56      9.08 o 
   6   2   9    12142.12    12133.39    267.46 o 
   7   2   9        3.56       -1.58      6.32 o 
   8   2   9     7684.16     7598.61    175.76 o 
 -10   3   9      534.74      505.88     29.07 o 
  -9   3   9      170.25      181.08     17.65 o 
  -8   3   9      192.19      191.34     17.01 o 
  -7   3   9      208.45      171.32     12.73 o 
  -6   3   9       80.93       96.25      9.53 o 
  -5   3   9     1939.28     1875.45     44.19 o 
  -4   3   9      179.40      169.62     10.88 o 
  -3   3   9     1059.32     1140.97     33.66 o 
  -2   3   9       35.11       46.57      4.81 o 
  -1   3   9      805.48      784.72     21.75 o 
   0   3   9     1578.12     1527.55     32.48 o 
   1   3   9      137.49      161.97     10.59 o 
   2   3   9     1194.84     1149.40     33.85 o 
   3   3   9     3536.92     3443.07     83.47 o 
   4   3   9      210.63      198.27     13.67 o 
   5   3   9      540.83      557.52     22.71 o 
   6   3   9       48.47       51.19      9.41 o 
   7   3   9      113.06      131.63     13.62 o 
 -10   4   9     7320.01     7349.01    250.24 o 
  -9   4   9       80.62       69.96     12.95 o 
  -8   4   9    14639.15    14236.35    367.85 o 
  -7   4   9       87.95       67.34     11.10 o 
  -6   4   9    13783.95    13192.93    291.46 o 
  -5   4   9        0.67       19.11     12.94 o 
  -4   4   9    13355.94    13048.08    255.07 o 
  -3   4   9        5.74       11.28      4.04 o 
  -2   4   9    16448.82    16444.42    315.61 o 
  -1   4   9       35.03       45.01      6.24 o 
   0   4   9    16846.26    16593.13    353.61 o 
   1   4   9      628.03      619.90     22.65 o 
   2   4   9    16098.41    15780.94    341.75 o 
   3   4   9      396.59      371.88     19.97 o 
   4   4   9    11606.85    10953.43    243.16 o 
   5   4   9      101.84      106.34     11.61 o 
   6   4   9    11052.04    10594.64    238.55 o 
   7   4   9       30.35       30.30      9.62 o 
  -9   5   9     2924.55     3000.92    118.01 o 
  -8   5   9       82.49      101.27     18.74 o 
  -7   5   9     5979.67     5915.73    201.75 o 
  -6   5   9       22.07       19.20      7.16 o 
  -5   5   9     8218.20     8080.34    211.18 o 
  -4   5   9     1112.70     1056.29     33.14 o 
  -3   5   9     5899.98     5842.31    119.94 o 
  -2   5   9      225.47      218.04     13.38 o 
  -1   5   9     6097.92     5831.18    119.57 o 
   0   5   9      703.41      705.80     25.57 o 
   1   5   9     5893.80     5697.37    132.61 o 
   2   5   9       20.78       18.96      6.94 o 
   3   5   9     5902.09     5622.72    132.67 o 
   4   5   9      337.26      301.12     27.45 o 
   5   5   9     2905.88     2872.71     76.69 o 
   6   5   9      390.15      354.59     22.10 o 
  -8   6   9     1031.42     1099.23     82.79 o 
  -7   6   9      354.06      354.95     44.75 o 
  -6   6   9     1441.33     1494.77     66.98 o 
  -5   6   9      443.47      460.98     33.22 o 
  -4   6   9     1734.40     1786.51     74.51 o 
  -3   6   9     1350.31     1322.77     46.61 o 
  -2   6   9     1545.29     1546.41     45.58 o 
  -1   6   9      458.27      437.44     21.05 o 
   0   6   9      913.30      866.75     30.74 o 
   1   6   9      108.10      106.22     11.64 o 
   2   6   9     1391.04     1339.90     42.59 o 
   3   6   9      344.59      289.96     18.31 o 
   4   6   9     1855.75     1879.14     56.12 o 
   5   6   9      399.68      391.59     22.79 o 
  -6   7   9       59.52       89.12     19.08 o 
  -5   7   9    11775.63    12414.55    391.81 o 
  -4   7   9      119.56      116.59     20.14 o 
  -3   7   9     8197.21     8053.78    373.20 o 
  -2   7   9       85.43       53.88     22.78 o 
  -1   7   9    10432.15     9995.43    260.84 o 
   0   7   9       74.99       64.84     10.85 o 
   1   7   9     6541.87     6598.26    156.21 o 
   2   7   9        6.77        1.74      7.41 o 
   3   7   9     7504.74     7319.38    173.32 o 
  -1   8   9      483.56      444.78     65.20 o 
 -10   0  10    14956.02    15261.10    479.39 o 
  -8   0  10    15463.51    15012.65    467.63 o 
  -6   0  10    17013.94    17331.03    532.68 o 
  -4   0  10    15325.54    14453.83    358.71 o 
  -2   0  10    24053.51    22287.87    767.45 o 
   0   0  10    38610.00    36984.87   1307.95 o 
   2   0  10    20557.89    19279.27    475.89 o 
   4   0  10    12912.34    12629.85    317.47 o 
   6   0  10     9389.19     9650.64    308.14 o 
   8   0  10    11134.14    11797.62    377.50 o 
 -11   1  10     2433.11     2341.18     79.99 o 
 -10   1  10      731.93      684.35     33.69 o 
  -9   1  10     3640.46     3550.50     90.06 o 
  -8   1  10     1448.46     1383.98     41.81 o 
  -7   1  10     3392.61     3312.99     82.33 o 
  -6   1  10     2247.10     2098.49     55.17 o 
  -5   1  10     5078.72     5097.21    117.79 o 
  -4   1  10     1019.99      937.23     22.10 o 
  -3   1  10     4427.22     4143.40     77.28 o 
  -2   1  10     1529.48     1437.31     30.69 o 
  -1   1  10     4732.89     4448.69     82.60 o 
   0   1  10      387.99      367.67     11.70 o 
   1   1  10     9156.31     8779.81    156.97 o 
   2   1  10     1870.61     1912.41     39.64 o 
   3   1  10     3904.27     3724.03     71.47 o 
   4   1  10      581.95      565.43     17.06 o 
   5   1  10     2143.89     2016.38     48.29 o 
   6   1  10      134.08      151.25     16.57 o 
   7   1  10     1660.71     1616.41     68.62 o 
   8   1  10       22.90       20.71     10.69 o 
 -11   2  10       82.87       51.05     17.50 o 
 -10   2  10     3065.95     2851.74     91.63 o 
  -9   2  10     1068.03     1079.82     43.91 o 
  -8   2  10     3317.88     3163.58     80.76 o 
  -7   2  10      302.77      275.66     17.96 o 
  -6   2  10     7415.74     7174.71    189.44 o 
  -5   2  10      484.96      487.33     16.42 o 
  -4   2  10    11944.36    11746.43    228.83 o 
  -3   2  10      474.76      465.22     13.73 o 
  -2   2  10    10269.20     9988.45    177.59 o 
  -1   2  10        5.58       18.06      3.59 o 
   0   2  10     5175.86     4850.40     89.86 o 
   1   2  10      185.74      215.89     17.76 o 
   2   2  10     6794.85     6548.19    119.48 o 
   3   2  10      659.03      630.71     22.85 o 
   4   2  10     7420.60     7144.09    165.72 o 
   5   2  10      706.31      709.35     26.24 o 
   6   2  10     3537.94     3449.64     86.53 o 
   7   2  10        6.44       -3.10      6.64 o 
 -10   3  10      343.29      320.31     24.22 o 
  -9   3  10    11218.51    10551.88    280.12 o 
  -8   3  10       65.17       46.93     10.73 o 
  -7   3  10    15548.75    14656.22    339.59 o 
  -6   3  10       14.24        7.56      5.65 o 
  -5   3  10    18361.44    18299.84    395.84 o 
  -4   3  10       40.38       57.29      8.59 o 
  -3   3  10    26447.51    27042.98    469.37 o 
  -2   3  10      361.28      351.78     11.99 o 
  -1   3  10    18423.50    18209.52    318.19 o 
   0   3  10       68.76       70.36      7.61 o 
   1   3  10    20055.94    19935.46    380.40 o 
   2   3  10       36.90       38.30      6.83 o 
   3   3  10    16665.54    15835.52    343.69 o 
   4   3  10        0.60        1.00      5.33 o 
   5   3  10    11514.82    10941.43    243.73 o 
   6   3  10        0.29       -0.91      6.62 o 
   7   3  10     9776.28     9822.60    223.23 o 
 -10   4  10      598.14      626.10     42.08 o 
  -9   4  10      729.91      689.97     33.55 o 
  -8   4  10      559.37      488.16     26.66 o 
  -7   4  10      760.43      754.49     32.87 o 
  -6   4  10      769.46      758.47     24.15 o 
  -5   4  10      248.22      216.81     12.05 o 
  -4   4  10      491.29      495.07     19.52 o 
  -3   4  10       44.23       46.52      6.34 o 
  -2   4  10      434.34      458.11     18.55 o 
  -1   4  10     1047.01     1029.28     28.07 o 
   0   4  10      690.91      695.20     31.38 o 
   1   4  10     1257.72     1254.68     37.54 o 
   2   4  10     1369.64     1381.45     40.99 o 
   3   4  10      295.88      292.28     17.16 o 
   4   4  10     1126.11     1085.88     36.35 o 
   5   4  10      154.23      144.91     13.67 o 
   6   4  10      396.81      437.75     25.15 o 
  -9   5  10     4510.00     4558.16    165.97 o 
  -8   5  10      218.14      248.35     27.12 o 
  -7   5  10     5878.12     5873.43    201.23 o 
  -6   5  10       60.73       45.16     10.04 o 
  -5   5  10     5004.60     4897.05    134.78 o 
  -4   5  10      235.35      250.01     17.28 o 
  -3   5  10    10230.86     9869.93    253.58 o 
  -2   5  10     1432.70     1428.36     38.34 o 
  -1   5  10     9571.66     9494.67    211.86 o 
   0   5  10      695.46      698.05     25.98 o 
   1   5  10     8063.99     8141.73    184.67 o 
   2   5  10      231.16      224.47     15.18 o 
   3   5  10     4563.18     4330.28    106.39 o 
   4   5  10      498.00      497.80     24.59 o 
   5   5  10     4861.12     4684.35    116.14 o 
  -7   6  10        2.32       -9.63     16.20 o 
  -6   6  10     4663.05     4770.32    165.25 o 
  -5   6  10       35.64       16.90     12.54 o 
  -4   6  10     7503.66     7289.10    194.29 o 
  -3   6  10      274.16      268.47     18.82 o 
  -2   6  10    10175.31     9778.80    219.60 o 
  -1   6  10      160.38      178.04     14.00 o 
   0   6  10     9745.45     9859.36    222.00 o 
   1   6  10      151.99      145.05     13.31 o 
   2   6  10     7710.49     7613.00    176.65 o 
   3   6  10       30.41       33.04      9.61 o 
   4   6  10     5710.76     5482.12    134.12 o 
  -5   7  10       84.46       96.60     37.23 o 
  -4   7  10      172.59      176.46     23.36 o 
  -3   7  10      194.10      174.46     31.56 o 
  -2   7  10     1079.97     1030.51     53.58 o 
  -1   7  10      396.71      429.66     33.41 o 
   0   7  10      620.17      598.54     26.48 o 
   1   7  10       23.45       35.88     14.03 o 
   2   7  10      928.21      894.96     34.98 o 
 -11   0  11     1424.87     1401.96    118.07 o 
  -9   0  11      620.31      594.62     35.61 o 
  -7   0  11     1817.92     1792.33     70.86 o 
  -5   0  11      377.85      392.68     23.82 o 
  -3   0  11       94.25      100.34     10.74 o 
  -1   0  11      717.10      704.29     71.81 o 
   1   0  11     2074.01     1960.98     57.66 o 
   3   0  11     1251.81     1174.98     39.51 o 
   5   0  11      359.62      364.50     19.99 o 
   7   0  11      623.75      583.76     36.51 o 
 -11   1  11     6257.50     6135.70    230.96 o 
 -10   1  11      541.38      499.69     35.31 o 
  -9   1  11    10145.41    10037.81    228.07 o 
  -8   1  11       24.98       22.12      6.99 o 
  -7   1  11    14815.90    14884.95    327.14 o 
  -6   1  11        2.79       10.36      5.07 o 
  -5   1  11    15327.35    14911.37    325.15 o 
  -4   1  11      577.59      549.00     15.61 o 
  -3   1  11    14142.73    13559.49    238.65 o 
  -2   1  11     2013.23     1890.92     39.24 o 
  -1   1  11    14589.60    13711.16    241.44 o 
   0   1  11      155.75      156.40      7.96 o 
   1   1  11    11268.86    10873.13    193.68 o 
   2   1  11       21.64       24.36      4.42 o 
   3   1  11    11029.77    10766.43    192.52 o 
   4   1  11        6.30        2.05      4.47 o 
   5   1  11    10617.20    10457.31    208.31 o 
   6   1  11      419.04      384.46     28.57 o 
   7   1  11     7124.42     7275.09    196.11 o 
 -10   2  11     5764.52     5248.33    206.57 o 
  -9   2  11      336.93      405.82     32.23 o 
  -8   2  11     9782.29     9417.79    213.28 o 
  -7   2  11     1239.13     1209.04     37.60 o 
  -6   2  11    10232.14     9915.35    221.46 o 
  -5   2  11      451.36      423.25     15.61 o 
  -4   2  11    13911.26    13652.57    264.99 o 
  -3   2  11       60.67       70.11      5.83 o 
  -2   2  11    16872.46    16411.26    287.87 o 
  -1   2  11       17.57       20.75      4.03 o 
   0   2  11    16791.74    16264.88    285.66 o 
   1   2  11      183.58      171.10     10.18 o 
   2   2  11    15356.31    15109.86    266.57 o 
   3   2  11     1727.04     1623.14     45.58 o 
   4   2  11     8731.17     8347.51    188.22 o 
   5   2  11      542.50      524.59     22.51 o 
   6   2  11     6067.49     5883.34    138.57 o 
   7   2  11        9.14       15.02      7.96 o 
 -10   3  11      238.75      238.70     31.05 o 
  -9   3  11      800.00      809.82     53.06 o 
  -8   3  11      989.09      925.47     38.86 o 
  -7   3  11      398.56      368.04     20.94 o 
  -6   3  11     2805.97     2809.67     83.00 o 
  -5   3  11     1694.87     1695.54     41.64 o 
  -4   3  11     1403.20     1382.24     35.01 o 
  -3   3  11      223.62      259.45     13.93 o 
  -2   3  11      407.74      403.26     13.34 o 
  -1   3  11      569.00      588.73     16.86 o 
   0   3  11     1142.84     1097.86     29.27 o 
   1   3  11      119.31      186.62     31.67 o 
   2   3  11      665.96      674.96     24.76 o 
   3   3  11     1627.14     1523.56     44.48 o 
   4   3  11      924.81      908.21     31.74 o 
   5   3  11      125.86      137.00     12.82 o 
   6   3  11      195.43      225.38     22.59 o 
  -9   4  11       36.17       40.65     11.54 o 
  -8   4  11    13290.87    12618.16    330.06 o 
  -7   4  11      222.93      202.15     19.64 o 
  -6   4  11     9596.14     9151.15    207.00 o 
  -5   4  11      429.73      457.79     19.77 o 
  -4   4  11     9024.42     9083.90    181.43 o 
  -3   4  11        4.46        1.88      6.61 o 
  -2   4  11    19974.24    20237.21    387.45 o 
  -1   4  11       58.60       64.66      7.45 o 
   0   4  11    20615.66    20874.20    513.81 o 
   1   4  11       21.89       30.43      7.65 o 
   2   4  11    17477.34    16806.53    365.28 o 
   3   4  11      229.33      244.60     15.78 o 
   4   4  11     9002.42     8442.13    192.66 o 
   5   4  11       38.24       58.01     10.60 o 
   6   4  11     6905.17     6819.94    161.64 o 
  -8   5  11      643.00      627.63     41.17 o 
  -7   5  11     3789.26     3510.54    127.01 o 
  -6   5  11      127.76      146.43     15.78 o 
  -5   5  11     3387.82     3242.76     81.54 o 
  -4   5  11     1758.94     1754.78     49.32 o 
  -3   5  11     4038.00     3945.36     95.85 o 
  -2   5  11      289.21      276.31     19.87 o 
  -1   5  11     5324.71     5180.61    122.37 o 
   0   5  11     1189.54     1188.50     37.84 o 
   1   5  11     4592.56     4499.41    109.17 o 
   2   5  11        4.61        3.03      6.37 o 
   3   5  11     6003.30     5746.92    137.41 o 
   4   5  11      185.62      157.32     14.48 o 
   5   5  11     2899.91     2929.03     79.71 o 
  -7   6  11      691.26      756.04     65.93 o 
  -6   6  11      579.25      612.55     38.83 o 
  -5   6  11      660.13      597.13     37.72 o 
  -4   6  11     2057.13     2077.02     81.87 o 
  -3   6  11      323.03      302.88     17.86 o 
  -2   6  11     1061.16     1053.85     35.72 o 
  -1   6  11      367.51      371.70     19.84 o 
   0   6  11     2148.39     2033.20     57.90 o 
   1   6  11      235.49      225.15     16.61 o 
   2   6  11     1195.27     1197.45     40.85 o 
   3   6  11      683.43      657.58     28.91 o 
  -4   7  11       21.19       -0.44     18.39 o 
  -3   7  11     5305.14     4899.90    243.10 o 
  -2   7  11      153.43      197.86     30.68 o 
  -1   7  11     9032.49     8881.42    204.22 o 
   0   7  11       17.08       25.65      9.53 o 
   1   7  11     5895.70     5910.66    143.50 o 
 -10   0  12     9588.00    10044.36    326.00 o 
  -8   0  12    17304.03    16546.09    514.47 o 
  -6   0  12    21443.64    21838.81    668.86 o 
  -4   0  12    10653.22    10286.57    260.15 o 
  -2   0  12     6442.68     5960.17    166.01 o 
   0   0  12    35596.88    33959.70   1240.10 o 
   2   0  12    13613.68    13129.33    329.63 o 
   4   0  12    17942.43    17863.20    446.34 o 
   6   0  12     6168.66     6387.84    213.22 o 
 -10   1  12      719.96      775.59     31.02 o 
  -9   1  12     2434.71     2360.99     65.59 o 
  -8   1  12      494.37      526.79     22.97 o 
  -7   1  12     3812.77     3809.91     94.06 o 
  -6   1  12     1287.55     1296.88     38.88 o 
  -5   1  12     4585.82     4495.46    106.30 o 
  -4   1  12      547.99      527.76     17.59 o 
  -3   1  12      907.30      819.20     21.03 o 
  -2   1  12      180.96      175.28      8.91 o 
  -1   1  12     4630.93     4417.90     83.66 o 
   0   1  12      426.38      412.60     13.68 o 
   1   1  12     6747.43     6511.90    119.86 o 
   2   1  12     1567.36     1497.52     33.81 o 
   3   1  12     3412.00     3237.42     64.51 o 
   4   1  12      232.27      235.65     13.17 o 
   5   1  12     2317.78     2329.38     62.51 o 
   6   1  12      394.85      379.64     20.44 o 
 -10   2  12     2721.05     2749.22     89.78 o 
  -9   2  12      477.92      539.64     24.32 o 
  -8   2  12     3651.26     3593.63     90.90 o 
  -7   2  12      568.35      529.85     22.29 o 
  -6   2  12     6832.87     6622.37    152.41 o 
  -5   2  12     2420.19     2407.82     62.55 o 
  -4   2  12     6689.83     6442.57    130.82 o 
  -3   2  12     3627.35     3623.26     70.28 o 
  -2   2  12     6070.95     5871.89    108.72 o 
  -1   2  12      156.27      151.26      8.42 o 
   0   2  12     2343.00     2195.72     45.79 o 
   1   2  12     1964.12     1921.62     44.98 o 
   2   2  12     7287.49     7057.65    142.21 o 
   3   2  12      285.28      293.80     17.48 o 
   4   2  12     5186.00     5086.74    120.93 o 
   5   2  12     2191.58     2101.95     58.70 o 
   6   2  12     3653.82     3506.95     89.59 o 
 -10   3  12      120.27      104.29     19.76 o 
  -9   3  12     8527.97     8242.94    278.35 o 
  -8   3  12        6.57       10.00      7.79 o 
  -7   3  12    13501.30    13391.53    296.61 o 
  -6   3  12        4.42        6.54      5.80 o 
  -5   3  12    11892.29    12028.42    236.86 o 
  -4   3  12      152.51      142.65      9.85 o 
  -3   3  12    19794.37    19993.62    350.22 o 
  -2   3  12     1391.45     1385.63     31.91 o 
  -1   3  12    14868.43    14557.71    281.68 o 
   0   3  12      110.65      114.12      9.04 o 
   1   3  12    16474.04    15882.26    343.45 o 
   2   3  12       12.60       29.67     16.78 o 
   3   3  12    11200.11    11258.43    250.40 o 
   4   3  12       67.59       76.35     10.60 o 
   5   3  12    10427.91    10142.43    229.33 o 
   6   3  12        7.05        6.32      8.34 o 
  -9   4  12      270.14      257.50     31.03 o 
  -8   4  12      554.15      555.79     35.65 o 
  -7   4  12      762.98      803.47     42.58 o 
  -6   4  12      779.72      801.81     41.26 o 
  -5   4  12     3016.27     2932.37     66.70 o 
  -4   4  12     1954.53     1944.98     52.94 o 
  -3   4  12      845.00      869.26     29.43 o 
  -2   4  12      376.29      375.80     16.20 o 
  -1   4  12     1908.81     1913.82     46.48 o 
   0   4  12     1989.18     1973.84     62.76 o 
   1   4  12      142.89      149.20     12.62 o 
   2   4  12      308.91      311.42     17.86 o 
   3   4  12     1193.32     1137.78     37.80 o 
   4   4  12     1022.08      944.09     34.39 o 
   5   4  12      580.64      566.06     25.92 o 
  -8   5  12       20.81       18.99     11.39 o 
  -7   5  12     5552.28     5581.58    190.74 o 
  -6   5  12      743.81      799.57     56.74 o 
  -5   5  12     4313.84     4189.55    101.90 o 
  -4   5  12      175.42      150.61     12.72 o 
  -3   5  12     8102.13     7925.40    180.05 o 
  -2   5  12      636.09      652.64     22.85 o 
  -1   5  12     6861.90     6895.35    159.40 o 
   0   5  12       45.22       22.05      8.92 o 
   1   5  12     6241.66     6179.14    145.72 o 
   2   5  12       13.27        8.95      7.37 o 
   3   5  12     4181.79     4039.51    102.43 o 
   4   5  12      220.06      252.99     18.49 o 
  -6   6  12    10096.02    10234.58    460.12 o 
  -5   6  12      444.46      471.50     26.46 o 
  -4   6  12     5980.39     6004.50    164.03 o 
  -3   6  12       53.61       60.99     11.56 o 
  -2   6  12     8171.84     8230.14    188.77 o 
  -1   6  12      156.32      173.96     14.71 o 
   0   6  12     5723.71     5700.70    136.93 o 
   1   6  12        2.23       -1.85      7.45 o 
   2   6  12     9644.78     9667.69    221.99 o 
  -2   7  12      226.25      198.60     18.68 o 
  -9   0  13      412.50      350.74     28.56 o 
  -7   0  13       30.68       27.12     11.82 o 
  -5   0  13     1310.10     1241.74     52.79 o 
  -3   0  13     2981.00     2930.84     83.11 o 
  -1   0  13     4131.12     4108.24    111.78 o 
   1   0  13      449.28      449.09     21.14 o 
   3   0  13       50.26       57.10      9.88 o 
   5   0  13      112.72      107.59     17.14 o 
 -10   1  13     1244.80     1275.50     43.29 o 
  -9   1  13     7718.23     7448.75    174.87 o 
  -8   1  13      105.15       96.31     11.35 o 
  -7   1  13     9577.65     9645.50    218.16 o 
  -6   1  13       23.81       16.58      5.99 o 
  -5   1  13    15611.92    15296.06    334.69 o 
  -4   1  13     2433.13     2300.09     53.05 o 
  -3   1  13     6824.36     6703.60    123.45 o 
  -2   1  13       35.86       36.46      5.31 o 
  -1   1  13    17906.43    17735.32    311.91 o 
   0   1  13     1460.19     1502.87     34.18 o 
   1   1  13    12538.48    12425.73    242.12 o 
   2   1  13      169.12      166.12      9.61 o 
   3   1  13    16638.98    16544.29    293.09 o 
   4   1  13      860.69      881.06     30.90 o 
   5   1  13     7104.67     7092.16    163.73 o 
   6   1  13      105.01      112.80     15.18 o 
 -10   2  13     2895.21     2805.93     91.49 o 
  -9   2  13       23.81       19.83      8.19 o 
  -8   2  13     4347.21     4520.00    111.42 o 
  -7   2  13      313.90      333.07     18.35 o 
  -6   2  13    14580.06    14492.07    319.09 o 
  -5   2  13      134.54      132.78     11.26 o 
  -4   2  13    14634.01    14661.78    285.81 o 
  -3   2  13     2927.98     2952.85     59.48 o 
  -2   2  13     7401.16     7251.67    133.16 o 
  -1   2  13      494.57      495.81     15.97 o 
   0   2  13     4196.65     3939.24     76.63 o 
   1   2  13       53.18       50.83      6.89 o 
   2   2  13     9374.59     9472.26    188.28 o 
   3   2  13      457.02      490.67     21.78 o 
   4   2  13     7517.88     7391.79    170.50 o 
   5   2  13       50.55       66.36     10.81 o 
  -9   3  13      894.34      931.65     41.14 o 
  -8   3  13     1609.58     1546.68     56.23 o 
  -7   3  13      202.21      196.74     14.74 o 
  -6   3  13     1393.60     1378.40     41.99 o 
  -5   3  13       50.28       64.53      8.09 o 
  -4   3  13     3793.06     3678.73     80.19 o 
  -3   3  13     1155.55     1152.35     48.82 o 
  -2   3  13      467.55      464.49     17.51 o 
  -1   3  13       82.53       84.79      8.51 o 
   0   3  13      336.00      373.92     17.64 o 
   1   3  13     2694.60     2706.55     70.17 o 
   2   3  13     1048.89     1086.42     35.90 o 
   3   3  13      119.77      176.47     16.85 o 
   4   3  13     2166.81     2172.88     61.50 o 
   5   3  13      466.95      471.35     40.24 o 
  -8   4  13    10365.52    10215.42    271.96 o 
  -7   4  13       19.39       19.38      8.70 o 
  -6   4  13     7936.73     7954.32    182.60 o 
  -5   4  13       74.25       73.33      9.83 o 
  -4   4  13    15871.27    16373.06    355.71 o 
  -3   4  13      264.50      267.62     15.98 o 
  -2   4  13     9626.51     9457.92    188.45 o 
  -1   4  13       21.41       25.46      6.51 o 
   0   4  13     9508.66     9456.32    244.32 o 
   1   4  13      408.30      428.14     21.23 o 
   2   4  13     8538.62     8278.64    189.53 o 
   3   4  13      167.91      153.21     16.26 o 
   4   4  13     6065.08     5946.62    143.10 o 
  -7   5  13     3278.40     3044.70    114.13 o 
  -6   5  13     1636.62     1531.94     66.33 o 
  -5   5  13     6327.72     6264.62    146.35 o 
  -4   5  13       31.61       43.07      8.91 o 
  -3   5  13     4512.00     4547.98    110.15 o 
  -2   5  13      248.26      219.34     19.75 o 
  -1   5  13     2877.42     3054.42     91.75 o 
   0   5  13      242.69      232.91     16.47 o 
   1   5  13     5767.63     5887.94    140.66 o 
   2   5  13     1311.04     1286.26     42.87 o 
   3   5  13     3863.21     3708.74     96.40 o 
  -5   6  13       28.14       25.00     10.79 o 
  -4   6  13     1373.22     1358.36     43.57 o 
  -3   6  13     1001.78     1013.10     41.28 o 
  -2   6  13     1609.07     1605.49     70.75 o 
  -1   6  13      289.50      300.41     19.39 o 
   0   6  13      819.02      834.49     32.76 o 
   1   6  13      156.68      161.33     15.72 o 
 -10   0  14    10788.50    10592.79    344.31 o 
  -8   0  14     8165.67     8637.29    281.57 o 
  -6   0  14    14358.21    14096.61    440.60 o 
  -4   0  14    14842.72    14098.24    834.08 o 
  -2   0  14    28327.20    27206.34    671.29 o 
   0   0  14    11665.01    11313.64    287.61 o 
   2   0  14    14829.87    15319.25    384.81 o 
   4   0  14    11041.09    11589.39    297.21 o 
  -9   1  14     1003.72      994.81     36.22 o 
  -8   1  14      853.26      875.90     32.28 o 
  -7   1  14     2028.03     2002.41     56.60 o 
  -6   1  14      911.94      858.39     30.22 o 
  -5   1  14     2835.13     3032.06     76.74 o 
  -4   1  14      791.82      825.90     25.05 o 
  -3   1  14     4397.02     4283.97     83.00 o 
  -2   1  14     3300.77     3286.29     65.86 o 
  -1   1  14      794.31      849.18     25.10 o 
   0   1  14      287.84      291.26     12.48 o 
   1   1  14     2212.68     2296.52     53.66 o 
   2   1  14      458.51      538.82     21.50 o 
   3   1  14     3483.00     3593.82     79.90 o 
   4   1  14      338.26      372.07     22.86 o 
   5   1  14     1630.92     1623.84     49.21 o 
  -9   2  14     2460.88     2388.21     79.82 o 
  -8   2  14     2336.79     2358.38     65.69 o 
  -7   2  14      276.25      320.16     30.77 o 
  -6   2  14     3824.20     3859.98    111.89 o 
  -5   2  14      520.66      546.44     22.63 o 
  -4   2  14     7708.76     7483.50    152.01 o 
  -3   2  14      530.98      555.80     17.79 o 
  -2   2  14     5915.94     5983.90    112.39 o 
  -1   2  14     3184.70     3142.35     63.65 o 
   0   2  14     6775.80     6706.63    125.02 o 
   1   2  14      169.62      182.29     11.83 o 
   2   2  14     3704.39     3776.53     93.68 o 
   3   2  14      664.65      630.31     25.88 o 
   4   2  14     3395.80     3437.78     88.31 o 
  -9   3  14     7628.58     7556.83    208.83 o 
  -8   3  14        1.03        3.21      7.04 o 
  -7   3  14     6771.51     6636.96    156.37 o 
  -6   3  14       53.71       64.41      9.77 o 
  -5   3  14    11480.16    12118.78    270.04 o 
  -4   3  14      935.11      916.06     27.73 o 
  -3   3  14    14499.02    14845.73    290.38 o 
  -2   3  14      106.51      109.98      9.79 o 
  -1   3  14     7086.32     6885.38    140.67 o 
   0   3  14        2.17        7.05      5.62 o 
   1   3  14    11493.49    11383.93    253.62 o 
   2   3  14        1.26        6.86      6.28 o 
   3   3  14     7377.47     7306.29    170.16 o 
   4   3  14       14.70        6.63      7.38 o 
  -8   4  14      190.05      195.57     18.93 o 
  -7   4  14      875.90      914.05     33.60 o 
  -6   4  14      643.31      658.76     30.50 o 
  -5   4  14      559.29      586.70     28.92 o 
  -4   4  14     1267.73     1266.28     44.72 o 
  -3   4  14     1531.35     1551.74     46.02 o 
  -2   4  14     1172.34     1251.34     42.18 o 
  -1   4  14      891.35      885.22     27.93 o 
   0   4  14      195.96      266.47     16.99 o 
   1   4  14     1870.26     1917.57     57.45 o 
   2   4  14      770.88      755.99     34.28 o 
   3   4  14      285.05      281.07     23.23 o 
  -6   5  14       50.63       49.06     14.40 o 
  -5   5  14     5450.67     5444.56    130.20 o 
  -4   5  14      349.15      394.43     20.91 o 
  -3   5  14     3695.26     3827.45     95.90 o 
  -2   5  14     1232.12     1179.38     72.77 o 
  -1   5  14     3623.21     3906.56    113.77 o 
   0   5  14        4.25       18.82      8.54 o 
   1   5  14     3655.96     3695.98     95.69 o 
   2   5  14      294.58      313.05     20.44 o 
  -3   6  14        4.26       -3.48      8.24 o 
  -2   6  14     4930.46     4916.20    171.62 o 
  -9   0  15     1295.04     1359.76     63.74 o 
  -7   0  15     4626.70     4551.47    217.89 o 
  -5   0  15     1312.30     1262.10     55.57 o 
  -3   0  15      395.59      370.29     20.47 o 
  -1   0  15     1572.82     1578.95     52.11 o 
   1   0  15     1193.22     1265.39     55.21 o 
   3   0  15      624.13      675.19     30.35 o 
  -9   1  15     6705.09     6898.58    164.46 o 
  -8   1  15      131.98      138.07     13.71 o 
  -7   1  15     8917.43     9174.99    210.01 o 
  -6   1  15      279.72      321.01     31.91 o 
  -5   1  15    11500.80    11354.95    253.51 o 
  -4   1  15       26.73       23.12      6.77 o 
  -3   1  15    16047.66    16090.54    285.83 o 
  -2   1  15      577.58      567.96     18.46 o 
  -1   1  15    13768.42    13991.55    250.25 o 
   0   1  15      413.01      404.73     15.26 o 
   1   1  15     6041.52     6114.23    126.71 o 
   2   1  15        8.43        6.96      4.90 o 
   3   1  15     8066.42     8258.19    188.89 o 
   4   1  15      281.41      291.37     18.45 o 
  -9   2  15      636.56      640.17     28.19 o 
  -8   2  15     5327.81     5255.56    128.64 o 
  -7   2  15      590.10      606.21     25.84 o 
  -6   2  15     4427.85     4474.05    109.47 o 
  -5   2  15      319.64      321.19     24.89 o 
  -4   2  15     7055.18     7234.91    148.38 o 
  -3   2  15      955.60      944.72     28.32 o 
  -2   2  15     7263.34     7347.50    136.55 o 
  -1   2  15      162.25      161.71     10.18 o 
   0   2  15     5253.50     5297.84    111.66 o 
   1   2  15      228.53      262.18     14.56 o 
   2   2  15     5995.79     6153.89    144.78 o 
   3   2  15      213.75      249.03     17.38 o 
  -8   3  15      850.55      846.47     37.94 o 
  -7   3  15      104.04      123.85     15.05 o 
  -6   3  15      276.55      289.37     17.94 o 
  -5   3  15     1261.21     1281.14     44.27 o 
  -4   3  15      775.38      842.01     27.70 o 
  -3   3  15      371.72      407.75     22.11 o 
  -2   3  15     1525.14     1670.10     43.45 o 
  -1   3  15      627.44      673.42     26.33 o 
   0   3  15     2654.79     2691.40     72.70 o 
   1   3  15      433.14      513.61     23.46 o 
   2   3  15      261.65      284.03     19.87 o 
   3   3  15       72.92       88.23     20.55 o 
  -7   4  15       17.18       12.35      9.66 o 
  -6   4  15     4437.46     4621.60    130.70 o 
  -5   4  15        3.36        8.74     11.97 o 
  -4   4  15     7210.76     7427.62    171.23 o 
  -3   4  15      202.26      201.57     15.63 o 
  -2   4  15     8575.60     8804.55    178.32 o 
  -1   4  15      458.32      448.44     22.21 o 
   0   4  15    10248.02    10498.11    275.16 o 
   1   4  15      123.10      117.99     13.11 o 
   2   4  15     6092.62     6252.55    149.99 o 
  -5   5  15     4075.47     4216.32    105.12 o 
  -4   5  15      359.18      388.19     21.60 o 
  -3   5  15     4430.66     4698.35    115.22 o 
  -2   5  15      296.40      291.33     21.79 o 
  -1   5  15     4450.62     4745.97    135.36 o 
   0   5  15     1295.26     1354.11     45.09 o 
  -8   0  16     8917.84     8664.71    392.22 o 
  -6   0  16     8521.00     8553.72    278.13 o 
  -4   0  16     9742.25     9956.85    318.07 o 
  -2   0  16    17173.89    17800.38    446.63 o 
   0   0  16     9713.73     9841.97    254.78 o 
   2   0  16     6971.87     7024.41    187.37 o 
  -8   1  16     1393.20     1497.62     54.82 o 
  -7   1  16     1422.38     1542.49     54.74 o 
  -6   1  16     1815.08     1921.16     77.75 o 
  -5   1  16     1764.40     1765.34     51.38 o 
  -4   1  16      375.46      384.44     19.34 o 
  -3   1  16     4299.33     4421.39     95.94 o 
  -2   1  16     1213.06     1245.13     31.81 o 
  -1   1  16     1607.37     1740.03     40.64 o 
   0   1  16     1563.53     1557.47     37.53 o 
   1   1  16     1500.77     1612.23     38.67 o 
   2   1  16     1850.63     1899.70     48.57 o 
   3   1  16     1340.41     1465.19     46.12 o 
  -8   2  16     2875.72     2872.79     78.66 o 
  -7   2  16      695.73      729.14     29.56 o 
  -6   2  16     4475.13     4623.04    113.70 o 
  -5   2  16      450.44      432.82     20.90 o 
  -4   2  16     2553.62     2692.67     71.31 o 
  -3   2  16      109.68      115.59     10.37 o 
  -2   2  16     3155.62     3245.07     67.17 o 
  -1   2  16      916.17      928.29     29.12 o 
   0   2  16     4209.61     4346.51     94.97 o 
   1   2  16      647.13      699.60     28.21 o 
   2   2  16     3350.01     3534.52     91.02 o 
  -7   3  16     7481.71     7717.47    180.95 o 
  -6   3  16        2.30       -1.44      6.63 o 
  -5   3  16     6087.52     6490.07    153.02 o 
  -4   3  16      376.87      367.85     19.69 o 
  -3   3  16     8557.37     8830.75    200.35 o 
  -2   3  16        1.17        2.97      5.96 o 
  -1   3  16    11210.57    11339.41    225.82 o 
   0   3  16       29.98       42.87     11.31 o 
   1   3  16     9701.49    10129.66    230.06 o 
   2   3  16       37.45       30.19      9.40 o 
  -5   4  16     1686.92     1670.23     58.57 o 
  -4   4  16      185.13      215.08     22.33 o 
  -3   4  16      307.45      326.23     19.76 o 
  -2   4  16     1309.65     1341.59     43.17 o 
  -1   4  16      419.03      422.98     22.65 o 
   0   4  16     1329.32     1456.25     49.47 o 
  -7   0  17     3412.27     3333.64    124.32 o 
  -5   0  17     2523.23     2444.17     95.32 o 
  -3   0  17     1381.58     1516.86     84.99 o 
  -1   0  17      356.03      370.72     22.41 o 
   1   0  17     2336.81     2539.88     78.94 o 
  -7   1  17     5916.31     5924.58    143.39 o 
  -6   1  17      527.36      537.14     24.61 o 
  -5   1  17     5736.77     5920.60    141.58 o 
  -4   1  17      438.23      475.10     22.52 o 
  -3   1  17     5300.71     5503.28    117.48 o 
  -2   1  17       35.49       22.70      6.42 o 
  -1   1  17     7210.24     7352.95    138.64 o 
   0   1  17        5.60        6.81      5.62 o 
   1   1  17     6237.34     6562.98    137.33 o 
  -7   2  17      250.95      279.81     19.13 o 
  -6   2  17     5467.66     5801.02    140.04 o 
  -5   2  17      306.09      348.41     20.21 o 
  -4   2  17     5756.25     6040.57    146.37 o 
  -3   2  17     1001.20     1005.92     31.21 o 
  -2   2  17     4301.58     4617.58     91.98 o 
  -1   2  17      716.00      743.77     26.29 o 
   0   2  17     7725.14     8105.52    185.34 o 
   1   2  17      581.01      635.36     27.53 o 
  -5   3  17      565.52      556.77     29.49 o 
  -4   3  17     1025.60     1044.66     42.45 o 
  -3   3  17      319.37      346.19     20.23 o 
  -2   3  17      639.52      736.51     29.59 o 
  -1   3  17       93.60       99.35     11.37 o 
   0   3  17     1045.03     1063.53     44.41 o 
  -6   0  18     6373.27     6515.00    221.06 o 
  -4   0  18     9175.45     9407.25    457.97 o 
  -2   0  18     9030.41     9550.51    315.01 o 
   0   0  18     4979.99     5328.47    148.51 o 
  -5   1  18     1517.54     1545.36     53.01 o 
  -4   1  18      738.51      738.41     29.70 o 
  -3   1  18     3238.80     3571.72     91.80 o 
  -2   1  18     1429.17     1527.65     38.64 o 
  -1   1  18     1232.94     1421.32     36.70 o 
  -4   2  18     2182.66     2469.81     85.49 o 
  -3   2  18     1443.25     1647.42     45.02 o 
  -2   2  18     1727.07     1764.69     53.13 o 
                                                 
